# Supplementary material for: Reconstitution of SPO11-dependent double-strand break formation
Source: Nature. 2025 Feb 19;639(8055):784–91. doi: 10.1038/s41586-025-08601-2 (PMC11922745; doi:10.1038/s41586-025-08601-2)
Supplement: Supplementary file 6 — Source Data Fig. 1 [file 41586_2025_8601_MOESM6_ESM.xlsx]

## Sheet:  Figure 1 c
Figure 1 c
	"- ATP"	"+ ATP"
	111.556	164.617
	92.2269	75.0172
	-47.5934	100.918
	63.0858	136.938
	100.931	243.751
	97.2609	140.192
	118.162	167.353
	92.1481	111.121
	79.9131	116.119
	117.339	143.712
	78.6951	60.6481
	125.864	150.348
	123.705	104.676
	-35.9268	103.852
	92.2547	137.783
	121.972	157.985
	106.309	147.877
	-50.2532	72.3358
	36.4246	126.559
	573.585	139.329
	115.267	111.697
	120.809	111.389
	88.8936	135.226
	98.0172	118.292
	119.66	142.875
	75.1329	99.1882
	126.464	131.694
	128.986	128.178
	103.682	121.691
	156.249	-56.5202
	63.8241	116.936
	162.422	60.7774
	83.4316	102.168
	125.951	152.972
	66.3204	175.663
	105.619	134.793
	98.5099	-71.4407
	109.234	83.352
	87.491	55.8976
	-35.9019	118.307
	103.176	150.297
	96.883	203.084
	98.3828	118.315
	79.7259	115.675
	119.284	98.7239
	162.542	-37.2975
	125.367	133.759
	185.317	151.775
	90.5534	121.936
	175.263	106.211
	161.079	139.854
	116.466	188.136
	117.976	66.1879
	62.2793	124.181
	136.336	127.093
	212.426	147.011
	114.271	105.652
	144.682	118.904
	117.56	123.693
	140.414	136.844
	-57.6303	161.179
	124.395	139.722
	112.016	106.98
	122.887	112.717
	187.962	-44.7078
	127.672	81.2564
	36.844	139.552
	140.104	109.438
	99.1056	-50.4199
	64.1617	124.673
	105.426	88.1919
	102.032	119.31
	126.305	102.377
	151.711	115.123
	-36.0491	144.039
	102.7	108.8
	121.074	159.678
	-58.8641	104.323
	218.182	73.6936
	-34.9964	88.3137
	63.9309	118.274
	149.431	133.718
	125.559	102.066
	156.059	98.1375
	94.3901	121.686
	49.1039	43.33
	173.322	101.475
	131.68	59.5193
	98.8597	102.09
	102.225	102.122
	92.8715	126.624
	119.439	112.325
	106.98	160.504
	91.1668	190.524
	112.131	112.286
	-41.4883	113.153
	176.206	130.565
	107.872	104.679
	117.189	118.533
	66.0345	112.797
	72.8704	89.0149
	97.0585	68.8839
	109.26	193.111
	104.489	103.268
	98.6431	131.616
	165.915	138.374
	127.764	129.36
	37.442	111.205
	89.2882	120.763
	116.349	106.283
	-27.1147	157.481
	69.9267	139.256
	108.582	201.074
	30.2018	124.668
	101.144	117.302
	111.165	138.517
	106.795	96.3188
	91.3116	127.666
	56.0307	229.279
	107.799	130.206
	51.3582	111.89
	107.145	114.863
	98.1828	87.348
	-55.0815	-41.409
	93.7716	138.772
	-54.0633	154.548
	45.07	130.244
	142.181	134.179
	104.034	87.2834
	67.7623	169.188
	129.234	195.478
	91.9684	143.17
	40.2679	141.258
	155.9	65.9979
	187.375	234.924
	98.3829	130.235
	73.4929	174.871
	82.6662	96.6767
	103.885	98.2294
	94.6907	119.692
	69.8795	96.3164
	180.325	152.905
	118.068	147.218
	123.559	125.628
	86.741	138.772
	106.106	75.0641
	111.159	97.6617
	119.579	88.3315
	77.1596	120.799
	81.5018	113.001
	75.0169	146.888
	142.796	144.808
	128.527	99.3618
	120.433	144.486
	113.267	119.207
	99.0352	100.301
	126.932	144.452
	109.802	62.8169
	112.772	133.706
	173.704	121.586
	106.374	133.71
	174.565	136.185
	43.79	204.295
	117.772	116.516
	105.445	115.461
	137.736	136.296
	117.816	95.4535
	167.887	87.7829
	108.956	-54.7146
	-25.4588	142.688
	110.815	123.448
	85.5478	132.378
	110.626	110.152
	132.546	123.305
	130.615	40.2264
	94.1754	116.897
	115.866	142.949
	109.375	118.638
	38.8629	89.4389
	-29.9943	120.827
	105.564	147.918
	105.581	75.4257
	106.941	144.586
	101.694	118.637
	67.0268	122.332
	151.362	28.2459
	57.8366	252.863
	42.5858	77.1099
	126.165	119.343
	-58.0782	145.813
	94.0138	128.217
	89.6614	114.053
	88.183	-66.23
	140.762	92.9841
	106.434	81.4239
	118.365	110.866
	121.808	101.749
	98.9964	107.227
	112.123	143.517
	96.9455	140.853
	83.3541	102.987
	153.408	-44.9985
	34.6688	89.9352
	60.7384	90.105
	101.277	106.342
	118.979	116.356
	109.712	145.533
	113.097	-43.8705
	155.533	94.463
	37.1219	136.24
	64.8009	161.13
	101.465	90.0909
	104.318	205.573
	65.5348	108.228
	108.111	119.416
	120.607	100.099
	125.112	172.761
	153.485	126.383
	173.857	121.613
	95.9786	126.059
	69.4223	90.1007
	89.1561	-35.9753
	99.9331	111.701
	86.4533	29.9454
	41.0429	100.505
	83.2618	137.064
	110.14	103.748
	96.3147	124.979
	71.0896	117.128
	146.558	85.8805
	95.0225	131.356
	127.314	134.934
	73.8282	150.097
	82.9793	93.8649
	86.9616	141.494
	1370.47	96.7037
	102.26	139.42
	85.9221	77.5847
	96.4874	46.6657
	116.186	146.19
	105.383	136.683
	76.6053	-48.4173
	130.884	74.199
	129.629	104.872
	-35.0668	125.82
	96.1254	124.464
	115.442	149.548
	100.297	121.675
	100.357	148.881
	86.9649	117.848
	129.458	107.262
	120.762	140.48
	78.715	-28.3968
	125.84	60.3386
	121.505	102.829
	100.341	-58.2818
	131.213	136.786
	166.785	147.379
	137.502	158.283
	101.998	140.595
	166.444	94.437
	110.144	74.1356
	42.2773	151.297
	165.817	133.352
	133.526	126.89
	210.913	120.075
	147.48	104.925
	160.201	129.943
	110.552	156.159
	70.7416	104.326
	179.585	142.892
	115.451	145.39
	200.989	137.206
	122.626	91.6267
	58.5753	60.9045
	108.563	62.1129
	55.2658	126.953
	170.574	150.661
	154.662	51.6762
	61.9549	87.911
	125.975	84.0082
	166.829	233.129
	131.206	117.737
	124.762	105.336
	58.3022	110.835
	101.211	142.646
	117.737	-52.3073
	116.318	160.706
	126.866	-26.0743
	72.1262	113.814
	65.4832	74.7523
	83.9062	125.088
	88.8666	67.1143
	115.308	73.2197
	23.7568	133.237
	96.8041	102.248
	69.7485	-55.1777
	118.85	85.2526
	102.591	84.3632
	101.838	87.4922
	96.8448	69.7066
	113.237	159.669
	72.1066	135.638
	113.957	120.43
	96.79	116.017
	131.956	78.0729
	78.8808	113.429
	123.441	175.218
	158.45	80.956
	177.909	94.0748
	96.8433	137.738
	50.8522	113.52
	86.299	84.5158
	85.377	111.702
	141.294	101.343
	140.781	119.578
	118.212	122.709
	71.5487	121.748
	33.3053	120.386
	132.441	150.286
	189.846	115.209
	172.535	-48.0744
	124.126	71.6973
	88.9631	67.5413
	114.683	116.341
	-39.5621	189.671
	40.9189	164.445
	91.1769	132.105
	169.29	131.718
	27.5875	60.5601
	89.4771	153.168
	67.6953	139.897
	62.9374	105.42
	131.875	141.185
	41.8075	133.871
	188.173	62.0064
	53.7485	-24.4497
	116.188	118.151
	67.8303	-40.2298
	23.8272	114.802
	84.7847	121.802
	108.943	77.0883
	118.883	74.5898
	125.649	-40.1099
	-30.5403	132.622
	131.685	143.679
	126.353	112.509
	115.3	197.647
	245.547	142.627
	-67.2002	46.0069
	89.2781	146.08
	170.025	129.996
	118.09	79.0817
	103.847	126.263
	87.79	229.208
	108.805	122.302
	81.5008	124.861
	184.889	67.3338
	113.34	79.9895
	-37.8721	128.53
	178.927	121.21
	88.4874	174.82
	81.911	91.0709
	102.154	100.332
	-31.9837	90.8243
	120.796	124.853
	129.247	-40.1517
	-36.5536	96.4189
	-37.9329	117.955
	96.7391	44.2374
	109.731	109.575
	100.354	119.722
	120.793	109.108
	100.956	-59.2026
	104.255	24.3643
	103.944	67.5122
	109.402	151.313
	58.8584	132.517
	64.342	44.9103
	119.403	119.42
	107.46	88.8266
	76.4601	129.108
	181.879	131.001
	117.241	112.196
	100.214	61.847
	38.8999	146.304
	29.2428	116.077
	32.502	114.715
	101.664	75.006
	42.8995	151.195
	37.7623	115.303
	30.5475	107.439
	111.366	105.691
	109.704	137.554
	35.4052	58.6034
	-41.3763	116.23
	48.4954	209.028
	55.8977	82.6695
	106.834	100.802
	109.301	119.72
	113.658	131.331
	31.7349	141.092
	40.3336	95.6267
	27.7131	-45.1299
	122.328	156.037
	67.3775	108.441
	101.725	136.067
	97.1081	69.8945
	-46.2103	90.9928
	82.555	50.2
	-56.3677	-26.9066
	106.633	95.1558
	91.3114	86.0979
	123.343	119.018
	103.414	83.811
	57.7522	123.103
	136.928	130.674
	97.9683	148.947
	122.25	77.0476
	113.818	135.749
	108.131	86.9565
	-33.847	92.8271
	116.693	133.66
	109.365	-53.9628
	98.2482	113.923
	107.528	128.214
	103.93	149.508
	-22.72	104.762
	153.02	79.0261
	86.3817	102.684
	132.385	105.756
	106.118	77.2624
	85.359	221.891
	113.559	125.455
	81.3214	131.728
	94.2025	123.45
	102.787	131.936
	87.7412	94.8312
	58.2134	135.065
	163.988	173.813
	137.67	112.175
	-35.5907	43.478
	80.6087	69.5068
	86.5105	144.387
	108.944	138.37
	34.925	106.448
	101.747	136.569
	77.9495	94.073
	84.7523	160.909
	-33.5404	120.672
	-31.7825	124.995
	116.675	210.771
	116.652	93.7985
	79.5577	114.965
	126.396	124.361
	-32.727	129.036
	113.29	70.0317
	104.427	107.549
	108.643	132.371
	106.32	-54.6643
	73.5069	131.646
	107.392	151.967
	59.011	124.112
	177.966	97.4315
	131.933	131.991
	106.953	140.646
	35.4031	122.168
	-36.6357	123.132
	178.578	69.7381
	-31.774	113.506
	138.121	123.388
	128.159	43.2781
	87.166	130.963
	101.269	126.502
	174.312	99.5611
	106.939	86.4662
	110.641	102.99
	119.419	-54.8689
	99.376	101.401
	58.4821	83.7708
	185.676	119.347
	103.737	74.6768
	27.8758	69.4968
	166.733	89.8879
	191.006	132.425
	87.4002	76.4587
	111.526	65.005
	78.7836	147.205
	78.7385	111.909
	49.8146	130.593
	35.2526	69.2495
	75.3026	117.051
	90.6643	102.509
	109.156	150.991
	103.919	78.6455
	108.411	-35.914
	107.278	317.673
	109.987	90.0647
	128.023	138.544
	70.95	100.553
	90.6733	131.464
	83.4228	103.857
	39.2734	133.184
	-36.4658	97.3784
	138.433	94.5882
	61.9831	61.794
	87.2534	123.899
	109.049	138.155
	112.908	87.6366
	93.3195	127.701
	69.6899	100.87
	67.3246	110.617
	147.028	118.55
	49.7742	137.019
	117.021	163.808
	109.142	121.625
	122.003	145.163
	122.981	146.706
	76.4586	155.29
	117.083	108.676
	109.175	135.095
	72.4846	117.045
	-32.2778	125.236
	84.8891	138.407
	110.554	75.9191
	120.05	150.863
	113.619	101.296
	69.6909	111.426
	104.685	-37.6229
	68.7201	-32.8115
	105.266	113.084
	113.708	135.04
	29.406	103.595
	-43.8014	121.367
	77.9175	116.338
	129.522	100.373
	-35.0361	67.2368
	105.222	150.268
	131.328	146.607
	122.65	103.583
	34.8694	130.272
	-41.0052	125.756
	81.8332	90.6653
	92.5223	118.318
	108.718	152.523
	76.8478	112.053
	192.503	119.651
	100.326	150.481
	-33.9635	142.058
	46.5326	135.584
	62.6865	139.533
	98.3678	146.708
	-49.2281	124.848
	100.169	103.796
	61.5805	103.337
	119.494	106.69
	107.481	117
	101.241	109.033
	90.1389	96.0788
	115.091	114.436
	113.782	161.884
	-32.1783	136.765
	-23.6557	142.464
	132.963	49.1068
	83.5218	87.9212
	123.371	125.623
	96.7868	135.004
	49.8609	95.5951
	164.731	82.4636
	103.052	117.383
	67.2109	-27.4916
	115.464	-45.1988
	114.836	142.898
	112.692	122.752
	34.2734	93.3199
	204.408	210.457
	166.474	124.964
	-30.0263	132.787
	115.341	114.203
	129.369	87.7139
	54.3272	49.3638
	124.075	155.053
	185.378	119.282
	-109.433	137.028
	198.743	97.8431
	116.002	97.5913
	-34.8128	101.96
	108.719	84.7874
	118.504	166.723
	108.091	76.3029
	77.9918	129.284
	34.4051	118.671
	72.2973	104.899
	36.0637	-48.9547
	77.3829	91.0933
	85.3853	112.651
	83.5475	216.563
	112.65	60.9408
	112.894	102.57
	142.4	88.4188
	72.0662	109.201
	127.161	117.643
	146.26	107.145
	-30.6119	164.3
	101.66	106.04
	104.046	83.2947
	66.2029	122.172
	85.9729	111.582
	111.582	60.3707
	41.1489	227.568
	130.529	93.5429
	-26.3158	49.375
	119.783	221.144
	187.727	954.484
	140.65	111.005
	119.133	-55.712
	116.144	82.1898
	123.841	110.339
	99.8978	129.565
	83.4094	82.0562
	118.16	130.679
	143.021	117.631
	99.3619	134.726
	35.7956	123.212
	101.296	111.139
	51.5825	110.002
	118.9	141.863
	100.008	52.0585
	32.3	-42.206
	51.851	79.2062
	111.812	94.5844
	85.5118	35.4647
	113.012	118.29
	107.211	127.565
	80.4409	162.083
	81.4053	83.2159
	152.646	139.754
	107.056	44.8362
	124.143	114.182
	-48.0032	93.1323
	82.2746	129.983
	93.5124	-102.739
	101.36	78.2285
	115.636	114.572
	117.066	116.599
	50.2343	149.748
	-23.1144	125.142
	102.207	123.732
	128.635	75.6323
	120.007	186.641
	66.6395	196.511
	85.144	139.874
	76.41	-48.8096
	109.425	96.3659
	131.476	-64.5099
	83.5425	150.447
	103.562	106.814
	-68.8774	106.187
	94.472	130.843
	2017.61	114.359
	113.285	147.304
	117.114	129.072
	-43.5399	83.3836
	191.262	153.826
	-35.3899	-44.3071
	109.907	82.8195
	127.539	133.294
	157.46	157.205
	39.2433	64.6368
	101.638	122.332
	126.101	121.731
	98.7474	20.7712
	61.0775	123.158
	127.644	75.144
	88.1997	60.6471
	107.448	99.8591
	23.55	87.9376
	105.19	55.4575
	122.899	224.087
	123.469	111.141
	101.98	133.376
	37.5072	134.964
	71.8829	77.6613
	77.5063	93.2282
	104.024	121.53
	111.573	95.8444
	64.2683	104.211
	99.7594	133.217
	99.4501	119.182
	108.474	116.923
	73.3054	150.566
	102.026	112.816
	148.017	97.7355
	102.981	136.505
	-32.0109	147.425
	-65.2952	138.022
	103.303	124.705
	196.967	129.108
	94.3428	31.7976
	79.7911	107.158
	122.345	-51.4409
	159.358	132.077
	62.4781	110.563
	97.9654	90.0131
	116.511	106.223
	147.082	123.569
	74.3383	-40.471
	151.093	128.062
	109.693	78.7426
	123.267	89.9854
	75.5766	125.104
	82.4989	148.97
	127.887	121.44
	85.3909	100.549
	104.883	149.612
	132.847	112.032
	117.814	149.473
	106.088	170.647
	160.463	119.206
	79.3112	142.745
	33.8911	110.875
	-30.366	84.8504
	136.696	37.4135
	-34.0604	61.7281
	92.5749	88.2602
	131.815	110.067
	-25.3409	117.958
	95.0682	-46.9057
	131.294	80.1296
	111.719	138.088
	-35.6279	108.813
	108.176	-38.2129
	39.0649	113.088
	137.146	128.52
	105.537	146.971
	102.985	190.448
	122.728	73.0284
	100.86	146.005
	104.286	208.324
	125.315	107.886
	30.3146	115.178
	118.488	103.094
	146.901	120.992
	95.7017	96.5311
	46.5971	79.1366
	143.151	74.9279
	120.204	187.527
	78.2613	71.4243
	123.245	149.122
	76.3687	117.67
	115.345	123.454
	114.669	245.689
	64.1272	138.403
	45.3888	168.426
	69.9024	141.594
	126.206	131.795
	102.252	123.237
	119.902	91.2523
	197.742	142.005
	143.102	73.3309
	-34.4806	207.513
	97.0392	125.646
	70.1643	-51.0211
	64.2752	-43.5225
	-52.2097	110.923
	116.765	-35.7905
	121.381	91.7048
	-48.917	85.0631
	88.225	147.593
	52.3147	126.723
	-38.2808	119.102
	103.118	84.0798
	88.7794	-51.5166
	114.435	126.515
	104.807	75.3102
	90.9086	66.8892
	109.28	128.44
	130.174	122.165
	44.4838	85.8649
	124.284	117.381
	135.814	117.787
	-34.7193	124.513
	95.1432	75.9292
	85.1496	40.3565
	81.6297	142.54
	106.481	133.43
	89.28	175.909
	119.826	111.191
	132.456	158.289
	-53.1172	136.832
	29.6319	117.087
	-40.5253	113.328
	69.5175	74.256
	136.935	119.563
	113.439	143.758
	126.959	-49.89
	61.6295	153.152
	74.8137	68.8253
	110.232	83.3139
	119.069	109.017
	101.713	103.953
	69.1668	142.217
	85.9039	156.073
	-36.3428	111.277
	89.0845	107.614
	123.337	117.319
	-34.9061	134.852
	89.735	147.594
	-44.2314	135.392
	114.366	137.554
	108.684	141.961
	101.517	120.55
	37.8566	127.47
	76.0729	49.0465
	109.174	118.855
	88.8147	109.249
	85.6422	77.7693
	45.1201	137.659
	66.8501	124.853
	-20.8068	139.645
	107.198	39.6942
	116.133	119.403
	134.024	131.064
	119.883	106.53
	52.4778	143.69
	46.6639	105.906
	148.219	145.171
	56.3656	116.696
	91.3583	112.221
	-50.2015	131.398
	-37.1435	131.5
	68.1129	108.787
	98.9852	125.475
	114	125.546
	73.2083	104.17
	157.85	143.143
	75.9253	124.791
	490.467	137.036
	88.2884	-38.7041
	106.148	122.169
	59.1176	112.595
	-32.7194	128.095
	121.516	177.909
	101.878	130.412
	133.691	121.906
	36.8817	136.711
	101.543	44.2468
	34.5675	80.8533
	101.471	134.933
	256.122	122.028
	108.549	132.131
	44.1298	150.608
	85.1662	-27.2464
	113.036	922.809
	82.6814	145.151
	160.843	71.8752
	-38.8181	178.829
	128.663	135.375
	60.7912	127.632
	99.7254	39.845
	111.324	140.186
	34.6374	154.706
	34.8298	132.745
	136.759	-31.4729
	76.601	110.139
	118.442	248.617
	104.934	119.568
	72.5896	36.761
	118.54	52.2248
	108.013	37.3009
	110.175	35.9254
	118.523	40.6216
	137.197	34.5535
	102.739	141.838
	140.126	136.151
	105.778	132.602
	98.7709	-69.5106
	136.505	137.912
	110.639	154.815
	141.082	143.753
	69.4771	97.1799
	69.3735	125.069
	107.011	149.33
	99.6584	117.336
	-30.4634	139.427
	152.133	204.244
	121.361	-48.2678
	144.114	-44.3664
	164.517	76.4249
	122.623	119.906
	96.2222	136.431
	33.2098	77.1299
	41.4168	118.963
	105.848	96.0497
	59.7511	85.8286
	122.451	134.168
	118.094	124.225
	30.8196	105.932
	-42.2467	94.8687
	39.6374	120.699
	-61.3427	114.665
	165.869	-111.238
	141.091	-29.8844
	123.756	133.07
	117.615	108.017
	99.473	115.122
	129.184	95.9606
	114.389	81.1466
	84.4873	137.61
	112.404	157.047
	82.7997	-69.505
	116.44	112.572
	107.77	160.323
	94.3289	131.615
	110.334	-42.1084
	104.248	122.218
	102.928	83.4098
	128.76	108.355
	116.898	109.804
	67.0002	-64.3962
	85.1559	92.9133
	118.475	164.675
	104.936	-43.0867
	94.6092	186.667
	113.003	-31.7918
	88.4364	246.846
	132.626	-97.6334
	142.296	142.794
	67.4742	106.658
	36.9776	117.681
	111.909	127.989
	121.53	113.452
	-33.8882	164.716
	58.1892	120.614
	116.971	128.043
	69.1757	144.738
	112.082	-82.2436
	60.202	57.2685
	197.488	110.786
	97.9268	116.516
	127.291	116.22
	130.071	184.528
	102.666	150.45
	33.3974	158.178
	114.408	158.134
	94.3912	528.415
	128.638	114.539
	76.2851	70.4087
	83.5449	-49.1983
	65.1984	110.501
	118.016	120.35
	101.172	64.1221
	-44.8468	127.305
	368.696	121.448
	116.245	114.707
	146.464	-33.7026
	80.8134	22.376
	119.591	85.0001
	77.165	123.617
	109.269	139.983
	97.4847	101.858
	86.4492	144.355
	38.1011	165.89
	95.21	116.335
	117.275	133.737
	103.24	194.123
	63.2158	76.7512
	109.945	132.319
	-29.4752	77.0614
	80.4311	113.4
	231.184	116.552
	103.529	130.189
	117.914	-33.5834
	162.432	113.138
	110.468	58.3603
	96.7885	114.308
	75.1938	107.194
	117.033	239.396
	94.0451	143.889
	118.809	124.915
	127.933	74.4014
	90.0522	114.926
	113.626	24.8462
	115.596	75.4435
	206.991	115.865
	-24.1349	145.012
	121.516	145.25
	128.046	68.919
	104.533	74.2786
	120.122	71.1656
	109.421	140.347
	91.4555	83.2543
	-39.9172	-28.0509
	-40.3396	200.379
	131.924	58.808
	-34.4927	111.19
	66.1897	108.991
	141.751	162.67
	82.2444	92.6106
	120.676	128.19
	105.367	76.2463
	30.7212	-48.6084
	33.6307	118.941
	171.441	66.3582
	90.9113	159.254
	96.805	126.931
	119.824	98.7299
	27.4671	-36.127
	80.8003	107.768
	93.5643	89.2181
	-42.8349	45.6448
	95.1093	116.988
	109.689	138.076
	95.2915	140.984
	116.58	117.609
	133.36	91.2849
	117.164	131.595
	44.8306	187.98
	-55.0948	133.849
	102.191	110.303
	111.881	110.192
	110.222	110.34
	104.854	119.28
	131.334	128.765
	103.629	104.263
	126.42	78.5237
	-30.0433	104.502
	90.0771	52.303
	131.39	185.372
	317.475	-38.8032
	100.565	131.626
	131.758	70.4142
	118.029	104.137
	88.8925	106.373
	74.3365	81.9526
	-33.9034	121.283
	100.382	-138.164
	84.4026	141.173
	-34.6034	98.6571
	208.211	107.659
	49.7634	85.54
	125.402	102.948
	93.0798	126.819
	118.004	179.871
	108.861	115.409
	95.5235	113.215
	179.447	92.1
	78.1107	104.146
	45.6288	139.413
	114.303	90.1015
	-29.766	133.967
	62.0636	106.456
	156.853	113.256
	127.449	139.859
	96.0305	104.891
	74.7481	103.623
	51.018	114.909
	101.731	120.093
	137.15	134.609
	82.1524	-46.2525
	101.148	110.449
	176.731	85.9095
	124.812	92.4698
	88.4119	158.073
	34.9174	121.051
	57.6793	125.713
	122.503	120.833
	97.6322	-58.7699
	20.1313	114.689
	48.9594	45.9801
	81.418	104.713
	78.8922	82.9952
	115.226	106.058
	-34.5835	63.1622
	118.448	110.413
	114.285	61.5633
	113.014	109.184
	103.668	139.928
	102.608	139.312
	-54.9702	-32.5416
	104.925	47.0703
	92.3159	145.931
	112.887	166.377
	123.137	71.8875
	92.0529	-72.9348
	66.9606	-31.8029
	62.8186	135.528
	99.5188	137.634
	126.002	108.203
	109.432	130.69
	99.713	140.186
	188.909	109.11
	104.524	136.363
	99.3003	118.068
	132.531	199.245
	105.026	120.897
	119.791	62.0317
	39.6407	172.465
	141.575	111.608
	116.734	33.2728
	119.101	88.3128
	136.587	-33.7101
	-31.3874	135.707
	46.8789	142.468
	101.72	134.113
	119.28	156.101
	49.2684	140.596
	132.296	94.392
	100.447	115.279
	76.9439	72.9307
	86.0074	122.837
	81.0467	140.837
	67.4375	-67.4409
	195.715	147.419
	74.9648	146.927
	35.7181	129.121
	-41.0462	83.4755
	80.1469	21.4604
	171.596	50.4862
	-38.1459	140.868
	104.868	65.4615
	-40.7663	144.451
	105.351	103.468
	256.848	139.79
	62.9247	101.522
	117.828	135.706
	172.038	138.791
	-43.1499	187.874
	128.682	112.327
	88.5712	86.1368
	97.469	130.476
	71.9043	81.6378
	95.501	113.692
	85.7674	143.256
	106.38	-41.0973
	107.298	134.522
	59.9629	78.5396
	60.2512	141.491
	76.984	108.423
	102.32	77.562
	93.8481	147.309
	33.6558	157.63
	107.787	102.91
	99.6628	77.2889
	181.775	92.6565
	37.9409	100.364
	48.9029	30.9388
	89.5774	-42.4903
	67.0953	124.328
	107.087	79.5957
	119.884	136.15
	102.216	143.108
	96.7703	113.665
	110.616	133.855
	80.3158	38.1546
	129.877	-58.8851
	-34.3017	140.797
	43.8052	151.023
	86.4838	96.6149
	91.6404	107.404
	94.3169	96.2249
	116.548	97.5996
	105.65	94.9406
	92.3665	65.754
	191.036	79.1509
	94.5833	48.3227
	89.1332	118.498
	42.2248	127.277
	73.2948	118.988
	101.375	94.7988
	911.398	76.0338
	88.0234	179.015
	107.985	85.9081
	133.47	123.746
	126.071	131.162
	49.0313	113.118
	100.724	106.331
	81.0503	112.059
	120.518	130.993
	116.533	148.008
	-33.1072	95.6144
	136.718	145.923
	71.868	124.057
	115.677	137.234
	78.5868	24.9775
	103.842	32.3596
	94.7723	126.33
	-38.6999	96.9616
	-36.956	68.6174
	94.585	39.2012
	91.8275	110.921
	102.374	66.183
	105.723	129.212
	111.01	162.689
	-25.9956	112.265
	124.302	132.209
	89.2641	100.259
	96.6462	120.489
	28.3944	125.283
	104.951	126.687
	37.6178	104.595
	71.7391	113.29
	119.554	91.0279
	65.6762	113.493
	133.791	101.215
	107.49	107.487
	28.1729	135.698
	-36.4312	177.349
	128.302	134.518
	-37.2036	90.5527
	119.041	-44.3231
	170.076	127.577
	52.2555	71.681
	99.9985	135.689
	112.101	56.8256
	128.604	126.944
	101.13	125.198
	79.7653	84.5208
	112.501	111.87
	141.509	126.921
	123.445	44.868
	41.9871	118.083
	164.516	156.248
	114.984	-43.7922
	110.385	136.801
	102.017	105.594
	121.01	146.07
	-34.3915	103.763
	123.043	104.403
	107.439	100.462
	120.963	126.373
	-25.7229	234.156
	-24.4706	80.5761
	95.4087	72.4948
	116.022	109.023
	83.4792	139.383
	79.4765	114.623
	79.8821	108.123
	115.047	134.112
	72.4979	118.747
	113.416	132.904
	108.449	152.681
	114.575	113.286
	-38.9911	115.168
	-27.8115	134.318
	100.757	130.796
	-24.0396	109.201
	-35.9161	111.768
	32.0146	135.938
	109.222	103.953
	115.583	113.198
	128.534	-35.7272
	120.523	83.2043
	105.484	144.444
	62.1262	96.6202
	61.9624	149.781
	79.1197	143.687
	100.273	82.0723
	73.568	88.7644
	132.854	72.9546
	66.0001	78.1988
	-48.7513	139.206
	77.4949	145.19
	130.634	-26.5679
	44.4349	241.859
	91.1841	148.297
	107.606	127.039
	-25.1758	117.823
	111.025	83.7302
	-43.5853	109.908
	92.0321	106.202
	65.7618	95.6998
	106.046	77.4847
	189.058	146.975
	78.8035	35.9496
	-44.4316	157.376
	112.403	165.532
	103.879	129.044
	92.4025	161.72
	81.4483	99.1009
	40.2292	132.924
	187.377	110.117
	93.939	58.4664
	82.7343	119.42
	-39.0444	-37.728
	-22.1019	65.558
	-38.9566	94.5954
	70.5922	151.777
	117.72	58.568
	42.9724	95.8981
	91.5151	79.3568
	104.028	101.993
	102.314	119.781
	42.7789	155.69
	-34.4052	155.002
	77.2181	215.363
	41.1302	109.487
	-35.9626	128.674
	107.338	-39.7183
	49.4094	-56.212
	33.7275	113.772
	60.9616	112.353
	109.587	159.711
	97.1404	129.304
	110.662	167.246
	-27.2599	145.681
	123.402	132.379
	115.544	140.985
	103.452	103.037
	84.0827	130.967
	249.991	141.462
	-23.264	32.4596
	-31.6684	155.227
	84.4712	236.554
	107.547	70.3141
	118.223	94.4681
	-32.0544	109.278
	123.252	21.7728
	120.287	64.1066
	122.876	100.527
	202.063	153.151
	27.0405	70.3921
	85.9687	54.8955
	157.162	132.091
	26.2062	133.406
	103.329	80.9055
	133.599	235.104
	75.6149	140.553
	130.78	123.412
	74.5803	111.596
	132.24	-40.0411
	89.7041	193.876
	101.081	118.19
	123.626	-91.619
	48.2409	107.412
	108.898	162.808
	99.4635	147.2
	124.318	138.217
	133.054	85.5517
	103.131	126.791
	126.209	131.473
	90.924	-48.5876
	108.672	120.202
	113.992	38.186
	132.987	128.406
	97.0656	93.7626
	105.75	133.294
	110.664	107.427
	100.115	-57.8462
	95.7484	-56.0954
	108.138	85.1005
	102.702	94.7576
	92.7504	-54.4422
	101.973	125.55
	87.6883	94.3125
	138.224	161.052
	-42.5376	82.0922
	108.928	119.966
	-30.7354	172.531
	119.232	110.578
	98.0398	122.895
	-42.5592	187.945
	112.758	95.1744
	104.926	88.2441
	150.579	214.866
	119.913	130.847
	146.21	258.813
	28.8091	135.336
	81.2135	39.1578
	119.746	-37.0032
	148.442	137.67
	-37.5478	116.541
	116.232	167.029
	96.5434	149.764
	115.669	132.676
	101.327	99.3446
	97.3838	107.774
	93.0328	105.392
	131.429	138.636
	215.867	114.443
	115.575	65.6182
	54.963	140.852
	151.857	185.212
	115.484	124.467
	98.7323	81.6111
	-19.6379	136.799
	102.647	114.813
	96.1233	124.159
	110.738	111.273
	130.837	77.0707
	34.2535	119.261
	48.8614	100.081
	116.314	101.952
	-54.1166	121.529
	102.66	140.627
	23.6227	123.974
	127.687	77.61
	78.6198	65.3754
	129.468	120.546
	124.322	101.301
	101.174	43.3579
	95.9913	40.2886
	-37.965	-38.7608
	111.883	115.886
	92.3139	143.597
	106.345	91.8929
	26.99	129.638
	111.311	62.5831
	86.0028	96.2789
	121.623	-26.3077
	-24.7832	106.838
	93.7694	116.725
	106.808	125.037
	-40.4812	93.4328
	-29.976	127.71
	106.669	-45.1948
	94.629	102.359
	114.187	144.093
	83.041	136.385
	105.047	118.312
	83.7069	141.556
	144.556	131.169
	87.755	81.9274
	88.6753	21.7001
	133.696	-35.1769
	145.82	-24.8323
	122.933	74.8461
	44.212	146.561
	49.5374	124.372
	119.652	88.7652
	-29.6608	103.186
	70.1542	110.47
	96.382	134.471
	-93.6554	120.184
	106.2	130.331
	43.7819	93.7084
	97.1325	27.88
	65.9904	149.014
	117.502	119.867
	79.1997	125.315
	93.5214	172.854
	31.6593	110.02
	77.5966	128.016
	96.0051	117.905
	118.695	128.929
	97.2732	-75.968
	179.744	149.569
	125.345	113.48
	91.1218	-34.584
	109.681	-60.3975
	-46.4837	87.1398
	65.4868	117.476
	112.017	-43.451
	125.654	116.193
	35.1417	137.087
	129.498	128.917
	-38.268	145.136
	105.817	80.3529
	100.596	-23.4245
	22.8173	133.514
	141.4	91.4038
	186.377	72.5809
	120.391	154.937
	120.344	85.9006
	128.009	144.189
	151.921	93.6586
	102.926	87.5177
	102.573	107.709
	119.238	79.5328
	99.9974	113.807
	112.356	63.9172
	-36.3616	145.958
	117.757	152.488
	126.874	133.85
	110.697	119.811
	116.968	191.129
	134.359	176.228
	118.156	94.736
	139.829	135.225
	125.503	123.943
	109.788	70.4771
	-19.2596	30.5944
	75.0853	123.247
	114.355	148.781
	108.841	124.108
	83.0003	91.8238
	68.0357	90.038
	134.615	118.059
	-43.0054	156.213
	188.03	131.708
	103.325	33.3026
	-31.2065	67.0784
	115.653	140.816
	151.766	68.6469
	58.6338	126.584
	68.4403	125.631
	85.9255	84.6977
	113.807	153.994
	176.371	128.385
	-30.4371	133.708
	-25.1279	42.008
	196.666	136.361
	62.2559	152.466
	26.7493	44.9049
	110.239	39.9793
	139.407	127.477
	95.867	129.259
	188.837	40.5736
	112.562	132.974
	71.3491	57.2369
	111.825	24.0241
	83.5392	-45.3333
	113.277	131.024
	71.8977	42.0361
	87.0377	60.9754
	108.677	57.0492
	126.838	165.167
	197.336	160.832
	-38.976	84.592
	-29.9243	74.414
	106.992	89.1304
	120.879	83.7315
	98.3369	83.9003
	106.411	73.2648
	177.598	151.183
	89.7615	104.212
	116.564	137.247
	213.176	89.8763
	113.515	72.502
	125.374	120.79
	95.2839	59.3473
	96.3956	119.111
	-29.0488	-37.403
	70.2649	148.088
	189.219	70.9928
	113.469	106.56
	99.0975	119.973
	127.309	99.1252
	41.9065	151.043
	51.0131	159.353
	106.385	-42.9249
	-50.108	101.969
	-33.6591	96.7408
	-64.912	152.076
	97.9683	78.9576
	-82.6822	34.9757
	108.092	102.038
	92.4881	204.99
	103.322	125.436
	99.566	121.826
	-33.383	96.6435
	95.7648	578.913
	81.7979	136.577
	71.7713	109.678
	107.345	293.836
	95.0511	48.4859
	105.999	133.511
	165.313	144.715
	133.132	178.302
	91.217	101.569
	35.1643	75.542
	104.804	43.5647
	41.5024	92.6932
	74.021	93.8363
	31.2721	-151.958
	103.226	23.3022
	74.173	138.284
	95.7015	138.405
	76.0341	124.03
	-25.1506	98.0951
	77.4429	118.946
	-41.045	-26.9854
	161.39	115.212
	113.948	113.655
	104.466	87.1369
	113.815	147.687
	123.984	106.915
	115.21	143.246
	135.096	113.566
	115.103	112.579
	95.3381	122.328
	117.294	108.577
	75.7416	114.967
	114.577	133.918
	76.2649	123.679
	70.01	104.662
	119.866	-36.0222
	186.389	64.9309
	84.7789	108.233
	107.561	136.944
	-33.5472	124.341
	127.029	102.85
	121.105	140.271
	83.1739	71.2896
	126.153	140.799
	130.987	101.704
	115.963	97.6561
	75.5233	134.465
	-24.7535	107.745
	100.321	110.967
	98.1478	147.459
	31.1622	144.594
	111.506	183.933
	143.803	234.287
	104.615	135.383
	134.14	109.687
	31.5645	133.228
	131.51	123.768
	86.4705	106.401
	101.619	98.6025
	-34.2754	65.7927
	-38.384	-66.3657
	125.356	88.5139
	120.327	105.114
	81.059	272.191
	95.8994	105.287
	113.884	66.1199
	-43.2768	77.9127
	119.501	78.6737
	72.4919	-48.8138
	115.154	81.0081
	113.741	124.348
	121.646	110.046
	73.3327	-47.5083
	94.4066	185.146
	110.155	79.1052
	82.9802	97.5634
	180.036	86.8659
	105.411	100.605
	96.9463	144.415
	37.77	134.914
	116.935	130.29
	116.951	135.271
	132.178	143.26
	205.32	113.259
	44.2343	139.01
	145.682	122.17
	109.027	122.047
	161.715	131.352
	53.9417	119.333
	30.0578	150.39
	21.0615	122.257
	119.885	117.298
	127.201	102.226
	86.9019	161.028
	87.6283	188.271
	107.368	176.859
	106.632	148.72
	25.6057	149.372
	103.48	123.47
	-39.474	136.305
	57.4327	110.935
	130.516	81.2276
	79.1919	133.997
	93.3693	120.919
	102.843	166.062
	101.56	122.606
	115.854	145.154
	111.446	124.844
	102.968	144.234
	103.95	122.546
	144.246	153.623
	107.515	128.831
	113.977	105.605
	100.978	133.554
	120.869	99.8494
	37.211	118.99
	-39.36	131.601
	31.4668	128.583
	-36.2621	-30.1623
	106.915	137.638
	86.1459	586.57
	124.796	145.466
	31.8158	214.802
	91.5976	100.446
	-38.3467	266.224
	106.846	93.8602
	150.068	110.053
	96.0965	134.307
	119.393	169.961
	-27.6431	148.326
	111.611	144.736
	64.063	211.895
	108.33	135.044
	159.698	121.039
	122.929	301.827
	129.285	75.4163
	50.9083	94.8022
	-32.9901	98.982
	56.6259	132.232
	106.629	186.167
	61.8021	123.081
	113.313	76.6847
	-28.1315	103.151
	112.03	80.7531
	34.1622	107.545
	118.414	115.791
	125.722	78.0358
	81.4084	125.792
	125.485	141.341
	168.714	142.145
	155.543	-78.4611
	177.253	118.964
	103.153	31.0572
	120.589	135.726
	-35.0741	117.876
	42.6189	66.8375
	101.546	84.1334
	120.053	129.045
	144.751	78.6884
	123.227	103.965
	128.602	81.448
	38.6733	140.456
	101.214	95.6102
	84.616	84.5981
	28.5911	-27.1364
	179.194	132.262
	62.9332	109.63
	175.162	133.008
	135.021	75.338
	97.744	131.804
	-35.0691	147.966
	-37.6682	38.742
	-67.4996	88.8462
	-42.683	114.886
	98.5653	132.563
	135.651	57.3366
	105.483	124.643
	-47.7962	114.982
	125.14	74.0364
	138.971	-37.6961
	127.319	111.555
	86.6148	105.356
	-35.2124	123.968
	108.811	110.577
	98.5137	167.956
	32.5848	137.126
	137.261	113.458
	98.5902	133.767
	70.6692	113.703
	38.0607	122.478
	-39.0565	134.789
	47.2251	-37.6064
	125.057	120.603
	116.648	-29.7594
	91.2904	90.7694
	-89.6897	157.91
	134.163	139.099
	85.7528	65.2056
	189.616	129.926
	115.716	104.036
	95.9342	119.899
	111.863	126.489
	112.043	166.316
	41.0746	138.002
	40.1737	72.8935
	99.5371	92.1776
	77.6782	108.002
	21.8294	171.515
	130.969	81.6191
	97.3185	81.5694
	89.8124	104.525
	108.323	126.003
	129.714	127.963
	62.3307	106.342
	98.2706	102.784
	134.286	140.304
	38.7164	88.7019
	175.839	-39.908
	193.229	64.1223
	91.6712	132.661
	106.729	136.871
	93.5689	149.47
	168.091	143.798
	111.581	73.4205
	99.4026	86.5685
	122.278	93.584
	122.983	62.5957
	-40.8534	36.5409
	38.9869	108.093
	79.5413	142.927
	101.578	77.0434
	82.5647	128.72
	104.396	121.945
	164.813	-50.1871
	98.0445	97.2405
	36.9125	132.108
	33.5027	83.6038
	-58.3559	-44.3041
	38.6005	153.041
	104.712	133.443
	116.201	89.2776
	-40.2135	75.396
	63.6933	120.655
	110.005	89.1834
	89.3023	141.765
	85.6408	70.7971
	186.712	114.051
	171.146	37.7988
	94.7528	116.02
	-35.0918	133.41
	49.8231	139.253
	121.531	58.4799
	105.264	49.9336
	110.193	161.415
	160.884	70.9607
	96.6928	146.348
	132.51	-85.6583
	44.1426	90.4325
	126.739	130.919
	70.6882	100.316
	96.9491	-26.9372
	109.199	124.196
	46.0594	121.629
	34.7376	101.361
	117.746	96.7727
	196.687	-33.6363
	50.0127	-46.4577
	41.8065	153.964
	103.577	120.973
	-30.9852	127.43
	146.733	133.867
	152.924	119.197
	90.4257	87.5444
	114.022	141.179
	100.593	133.914
	128	109.091
	96.6191	136.137
	107.033	99.9503
	-31.4555	138.579
	98.2966	212.589
	-29.0384	142.853
	90.6405	131.487
	82.778	130.865
	76.8304	138.067
	117.958	88.0467
	90.3145	114.117
	-33.5668	140.327
	32.0348	127.63
	112.949	109.747
	103.243	82.2611
	91.3098	148.408
	-28.4151	142.842
	-37.1094	149.839
	58.4297	-89.4551
	74.3207	-72.4579
	-38.0917	201.338
	132.673	137.611
	110.167	122.487
	104.622	155.685
	136.395	147.416
	92.5832	130.13
	100.941	68.5176
	-44.9678	97.7215
	-30.992	135.13
	92.4996	158.205
	-32.9211	115.051
	-41.4598	150.396
	127.668	112.806
	102.508	38.4421
	104.954	91.5394
	128.587	124.359
	112.17	144.701
	181.368	146.164
	95.3551	133.452
	102.676	92.8615
	314.856	83.4565
	67.8611	119.947
	62.8218	136.058
	64.0084	119.301
	128.258	115.168
	121.859	116.343
	89.675	123.515
	34.7584	116.821
	66.4957	142.171
	29.599	95.832
	121.874	103.613
	-37.1783	113.382
	-40.2957	73.6375
	88.575	106.556
	107.145	70.9812
	108.293	133.227
	115.164	98.9142
	131.511	-32.8165
	99.369	140.164
	159.018	-41.8475
	85.2776	119.811
	126.529	-50.7273
	60.9777	76.7385
	-84.9698	88.5709
	87.81	-36.5663
	-39.8999	91.7664
	111.595	86.2662
	93.5301	119.485
	125.112	71.9128
	108.394	259.42
	127.755	159.741
	105.315	127.103
	56.2505	-42.8605
	-27.6904	126.247
	38.7243	120.165
	31.2341	-44.2389
	-32.0502	109.252
	134.906	31.2827
	-41.4805	132.858
	122.559	124.949
	30.0978	104.025
	183.814	-69.8759
	120.108	150.502
	97.0058	55.16
	116.383	161.622
	33.6602	127.916
	84.1679	152.953
	-36.9228	90.3102
	73.1844	133.661
	-40.6561	98.2806
	101.297	122.62
	113.03	140.846
	110.36	80.905
	132.196	119.944
	85.2775	90.7348
	88.2963	112.212
	149.978	216.023
	41.2356	167.89
	29.7533	149.341
	23.6045	106.356
	-26.9255	67.5359
	66.1522	103.783
	-52.6325	139.515
	-49.1334	109.748
	102.262	117.099
	103.605	88.8185
	114.264	168.146
	113.617	111.434
	115.582	115.132
	111.864	122.739
	-28.2218	92.4718
	105.339	50.5
	28.7092	77.0061
	-82.3987	131.57
	-32.482	143.182
	80.2501	147.736
	108.862	116.337
	-26.3187	104.892
	-36.8608	114.949
	161.477	-47.1342
	68.9765	73.5354
	38.4238	123.817
	99.3298	125.288
	-33.1445	-41.1007
	115.136	128.471
	96.3517	139.097
	69.763	193.721
	187.758	105.621
	-25.9958	67.1789
	102.079	-43.1117
	-42.368	39.105
	184.994	151.1
	159.37	106.595
	96.6811	112.542
	-42.7927	58.9607
	92.6343	120.168
	102.299	-68.4694
	-28.7071	111.713
	66.4228	128.674
	113.012	-72.8274
	105.209	83.9673
	-34.215	115.662
	192.421	120.787
	163.684	57.2113
	146.294	101.608
	90.3594	-33.3416
	111.195	143.847
	100.029	-26.8709
	110.082	189.593
	108.413	140.37
	120.877	138.367
	73.2367	129.133
	116.368	82.7419
	63.9881	111.67
	97.0571	120.206
	106.418	118.537
	123.907	129.746
	105.803	134.458
	99.8568	148.937
	109.354	122.217
	104.2	211.373
	80.6052	122.844
	122.483	106.925
	117.979	-76.9919
	-32.1305	321.705
	-20.6699	163.435
	119.716	105.937
	207.414	-43.8122
	133.964	137.672
	156.213	100.223
	113.651	91.9625
	98.8221	-20.0358
[truncated: 5,223 more rows]

## Sheet: Figure 1 d
Figure 1d
		SPO11-WT				SPO11-YF
	Concentration (nM)
	0	0	0	0		0	0	0
	0.2	25.24	17.75	16.26		18.4	12.9	33.3
	0.4	49.11	49.14	20.11		37.8	18.7	48.6
	0.8	59.26	67.64	46.73		64	52.4	61.1
	1.6	68.69	74.64	67.65		88.5	86.8	77.6
	3.1	72.82	89.3	75.63		94.2	100	82
	6.2	90.31	89.6	82.13		98	100	90.3
	12.5	91.92	92.88	85.07		100	100	95
	25	94.2	93.51	85.68		100	100	93.7
	50	100	100	100		100	100	97.6

## Sheet: Figure 1 e
Figure 1e
	base (bp)	0.8 nM	Yeast	3.2 nM
	21	1.1	6.84	100
	22	30.4	71.73	98.3
	23	11.4	40.05	99.1
	24	0.2	6.59	67
	25	0.8	6.93	92.9
	26	3.1	5.62	100
	27	5.9	16.93	100
	28	63.1	72.55	100
	29	78.3	68.42	100
	30	41.8	59.35	100
	31	74.7	79.36	100
	32	47.2	65.33	100

## Sheet: Figure 1g
Figure 1g
		Complexes	DNA alone
		72.6	144.3
		118.3	170.6
		151.8	148.9
		137.9	158.1
		133.8	126.6
		153.6	166.5
		135	154.3
		142.8	140.2
		149.9	164.1
		96.2	149.2
		65.5	123.5
		156.7	158.6
		132.5	134.3
		155.7	170.1
		86.2	161.1
		142	159.6
		86.8	159.8
		150.7	168.3
		74.3	132.2
		163.6	135.2
		103.8	168.5
		169.7	145.6
		122.3	176.9
		135.6	155.1
		119.9	160
		129.1	167.6
		124.8	139.9
		122.8	155.4
		150	179
		114.3	174.2
		138.9	164.2
		155.8	166.3
		113.6	139.7
		125.2	137.2
		156.7	158.5
		135	164.2
		123.7	133
		84.2	163.8
		100.9	137.4
		136.1	132.7
		154.7	146
		166.9	176.7
		120	163.1
		112.9	141.5
		169	155
		140.4	153.4
		132.7	143.9
		77.5	124.3
		140.8	168.3
		94.6	163.6
		129.1	160.6
		164.2	168.9
		156.8	151.7
		155.8	151.2
		162.1	177.4
		165.9	142.7
		137.3	144.2
		140.9	140
		175.8	178.6
		120.7	159.5
		160.6	178.3
		146.9	143.4
		99.4	158.6
		122.9	115.2
		160.7	129.8
		128.5	157.3
		157.3	174.7
		61.1	165.8
		131.8	139.8
		150.9	143.9
		149.1	144.1
		145.9	150.2
		76.2	147.1
		175.1	165.3
		71.9	140.6
		105	131.3
		90	161
		132.5	174.5
		160.4	179.6
		41.3	175.2
		119.6	158.2
		154.9	176.7
		128.9	161.2
		115.1	164.6
		131	161.4
		100.9	120.8
		129.8	169.4
		155.2	177.2
		160.4	160.3
		102.6	179
		92.8	158.2
		170.5	153.9
		166.4	163.3
		173	164.6
		171.5	157.6
		139.3	154.7
		68.4	137.4
		117.4	156.3
		140.1	177.1
		142.8	152.5
		148.7	153.7
		122.4	156.3
		136.6	147.4
		81.2	123.9
		131.5	104.6
		110.5	128.9
		161.2	174
		125.9	157.5
		133.2	103.8
		101.3	144.1
		130.2	152
		86.6	154.1
		161.9	133
		158.4	163.8
		135	137.4
		43.678	132.3
		125.747	168.5
		123.69	176.9
		154.318	160.1
		61.164	168.4
		117.803	143.7
		106.379	174.2
		168.421	164.2
		43.531	166.3
		177.056	139.7
		164.142	137.2
		105.294	158.5
		104.873	164.2
		131.536	143.4
		20.635	123.8
		107.984	167.8
		125.943	142.9
		180	146.1
		140.194	145.6
		115.989	152.9
		103.232	164.2
		102.249	144.2
		106.001	179
		132.745
		100.45
		152.117
		176.186
		126.285
		93.532
		155.019
		141.207
		109.25
		122.905
		119.508
		105.392
		139.399
		121.014
		69.092
		91.541
		118.686
		142.409
		144.162
		162.539
		33.617
		158.749
		64.812
		120.466
		66.038
		46.817
		133.025
		105.945
		130.601
		134.24
		46.469
		171.87
		60.761
		149.657
		74.225
		112.157
		99.462
		64.29
		136.695
		168.818
		167.685
		149.797
		110.695
		64.627
		111.106
		152.65
		119.108
		110.925
		151.966
		75.038
		82.025
		64.113
		154.199
		160.56
		100.784
		114.729
		94.054
		100.321
		135.409
		113.24
		147.074
		126.656
		150.255
		69.528
		164.168
		147.829
		45
		157.28
		96.984
		74.839
		104.407
		103.496
		135.571
		101.689
		65.772
		148.424
		122.121
		97.481
		155.014
