# Supplementary material for: Reconstitution of SPO11-dependent double-strand break formation
Source: Nature. 2025 Feb 19;639(8055):784–91. doi: 10.1038/s41586-025-08601-2 (PMC11922745; doi:10.1038/s41586-025-08601-2)
Supplement: Supplementary file 7 — Source Data Fig. 2 [file 41586_2025_8601_MOESM7_ESM.xlsx]

## Sheet:  Figure 2 a
Figure 2a
										WT1	Band Intensities						YF1	Band Intensities
	Time (min)	WT			Y138F					Time (min)	Nicks	DSBs	Supercoil	Total			Time (min)	Nicks	DSBs	Supercoil	Total
	0	0	0	0	0	0	0			0	387.296		10999.6	11386.9			0	405.121		8839.43	9244.55
	1	12.02	8.35	8.98	0	0.26	0			1	1191.36	692.298	10330.2	12213.9			1	349.868		9031.33	9381.2
	5	29.15	38.28	37.42	0	0	0.2			5	1238.5	2717.4	8196.11	12152			5	380.519		8712.04	9092.56
	10	42.69	47.52	45.34	0	0.5	0.07			10	1037.57	3890.64	6303.55	11231.8			10	380.88		8834.22	9215.1
	20	65.51	49.11	63.47	0.09	2.07	0.78			20	775.106	4729.03	3793.87	9298.01			20	390.887		8357.43	8748.32
	30	80.99	63.8	74.39	0.98	2.07	1.75			30	746.317	4924.92	2091.14	7762.38			30	472.894		8354.17	8827.06
										Time (min)	Nicks %	DSBs %	Supercoil %				Time (min)	Nicks %	DSBs %	Supercoil %
		Black number: quantified as method 1								0	3.40124	0	96.5988				0	4.38227	0	95.6177
		Red number: quantified as method 2								1	9.75417	5.66814	84.5777				1	3.72946	0	96.2705
										5	10.1917	22.3617	67.4465				5	4.18495	0	95.8151
										10	9.23782	34.6396	56.1225				10	4.13322	0	95.8668
										20	8.33626	50.8607	40.803				20	4.46814	0	95.5319
										30	9.61454	63.446	26.9394				30	5.35732	0	94.6427
										Time (min)	Method 1		Method 2				Time (min)	Method 1		Method 2
										0	0.00124297		0				0	0.002268		0
										1	12.0223		6.08568				1	-0.65054		-2.17095
										5	29.1535		25.4872				5	-0.195051		1.44116
										10	40.4775		42.6929				10	-0.246784		0.0589405
										20	55.797		65.509				20	0.0881394		5.45284
										30	69.6606		80.9889				30	0.977319		5.48972
										WT2	Band Intensities						YF2	Band Intensities
											Nicks	DSBs	Supercoil	Total				Nicks	DSBs	Supercoil	Total
										0	436.668		10525.9	10962.6			0	391.262		9336	9727.26
										1	1118.5	434.187	11043.5	12596.2			1	384.391		8604.63	8989.02
										5	1720.64	3983.25	7793.04	13496.9			5	326.277		8027.46	8353.74
										10	4959.14	5415.55	5524.04	15898.7			10	383.511		8108.89	8492.4
										20	944.28	5428.1	5356.29	11728.7			20	552.878		8530.83	9083.71
										30	658.249	5030.72	3809.85	9498.82			30	550.138		8487.49	9037.63
											Nicks %	DSBs %	Supercoil %					Nicks %	DSBs %	Supercoil %
										0	3.98326	0	96.0167				0	4.02232	0	95.9777
										1	8.87967	3.44697	87.6734				1	4.27623	0	95.7238
										5	12.7484	29.5123	57.7394				5	3.90576	0	96.0942
										10	31.1921	34.0628	34.7452				10	4.51593	0	95.4841
										20	8.05104	46.2806	45.6683				20	6.08648	0	93.9135
										30	6.9298	52.9615	40.1087				30	6.08719	0	93.9128
											Method 1		Method 2					Method 1		Method 2
										0	0.00326378		0				0	0.00232406		0
										1	8.34664		-4.91739				1	0.256228		7.83387
										5	38.2806		25.9632				5	-0.114239		14.0161
										10	61.2748		47.5195				10	0.495931		13.1439
										20	50.3517		49.1132				20	2.06648		8.62436
										30	55.9113		63.805				30	2.06719		9.08858
										WT3	Band Intensities						YF3	Band Intensities
											Nicks	DSBs	Supercoil	Total				Nicks	DSBs	Supercoil	Total
										0	363.843		10015.1	10378.9			0	427.684		9875.9	10303.6
										1	986.536	444.717	10026.9	11458.2			1	376.189		9929	10305.2
										5	1571.27	3350.52	7102.87	12024.7			5	448.277		9845.97	10294.2
										10	1027.35	3752.31	5474.18	10253.8			10	407.009		9244.52	9651.53
										20	808.902	3884.64	3658.84	8352.38			20	469.771		9066.05	9535.82
										30	586.298	3767.44	2564.94	6918.68			30	613.032		9770.86	10383.9
											Nicks %	DSBs %	Supercoil %					Nicks %	DSBs %	Supercoil %
										0	3.50559	0	96.4944				0	4.15083	0	95.8492
										1	8.6099	3.88123	87.5089				1	3.65048	0	96.3495
										5	13.0671	27.8637	59.0692				5	4.35464	0	95.6454
										10	10.0192	36.5942	53.3866				10	4.21704	0	95.783
										20	9.68469	46.5094	43.8059				20	4.92638	0	95.0736
										30	8.47413	54.4532	37.0727				30	5.90368	0	94.0963
											Method 1		Method 2					Method 1		Method 2
										0	-0.00441181		0				0	0.000827518		0
										1	8.98113		-0.117822				1	-0.499519		-0.537673
										5	37.4208		29.0784				5	0.204636		0.303061
										10	43.1034		45.3407				10	0.0670417		6.39314
										20	52.6841		63.4668				20	0.776382		8.20027
										30	59.4173		74.3893				30	1.75368		1.0636

## Sheet: Figure 2 h
Figure 2h															repeat #1													Repeat #2														Repeat #3
															P1-simultaneous							P2-simultaneous						P1-simultaneous							P2-simultaneous							P1-simultaneous							P2-simultaneous
		Time (min)	P1-simultaneous			P1-(P1-P2)			P1-(P2-P1)						Time (min)	Nicks	DSBs	Supercoil	Total			Time (min)	Nicks	DSBs	Supercoil	Total		Time (min)	Nicks	DSBs	Supercoil	Total			Time (min)	Nicks	DSBs	Supercoil	Total			Time (min)	Nicks	DSBs	Supercoil	Total			Time (min)
		0	0	0	0	0	0	0	0	0	0				0	475.726		7092.98	7568.71			0	912.762		6655.32	7568.08		0	290.829		10459.6	10750.4			0	310.819		8304.34	8615.16			0	642.561		8760.05	9402.61			0
		1	3.77	10.48	8.02	8.56	10.08	12.88	0	3.21	2.83				1	1356.04	507.136	6825.26	8688.44			1	2183.18	660.773	6451.72	9295.67		1	712.234	300.442	9363.62	10376.3			1	852.872	355.966	7272.66	8481.5			1	1371.98	519.457	8057.85	9949.29			1
		5	24.54	33.38	22.24	38.56	44.87	42.69	5.03	8.78	13.28				5	1938.03	1356.9	5352.27	8647.2			5	3499.87	1543.84	4547.15	9590.86		5	1380.77	683.158	6967.88	9031.81			5	2353.79	732.01	5191.08	8276.88			5	2127.41	1245.71	6811.56	10184.7			5
		10	36.91	33.63	34.36	58.34	63.28	61.25	18.25	13.27	22				10	2680.94	2039.9	4474.74	9195.58			10	4604.26	2323.53	3127.52	10055.3		10	2510.4	1241.22	6941.57	10693.2			10	4234.29	1222.37	4392.82	9849.48			10	2912.55	1830.2	5749.7	10492.5			10
		20	60.13	54.48	53.19	78.27	81.75	79.38	42.91	30.53	37.85				20	3255.83	2935.95	2828.2	9019.98			20	4949.51	3216.97	1104.09	9270.57		20	3366.68	1537.31	4761.63	9665.62			20	5842.9	1587.48	2176.42	9606.8			20	3857.58	2679.11	4100.41	10637.1			20
		30	78.38	65.25	68.97	89.47	90.2	90.58	60.33	47.42	48.69				30	3311.08	3323.3	1533.63	8168.01			30	4629.38	3601	314.766	8545.15		30	4237.66	2058.6	3634.8	9931.06			30	6845.14	2063.73	1167.01	10075.9			30	4174.56	3244.44	2718.46	10137.5			30
																Nicks %	DSBs %	Supercoil %					Nicks %	DSBs %	Supercoil %			Time (min)	Nicks %	DSBs %	Supercoil %					Nicks %	DSBs %	Supercoil %					Nicks %	DSBs %	Supercoil %
			P2-simultaneous			P2-(P1-P2)			P2-(P2-P1)						0	6.28543	0	93.7146				0	12.0607	0	87.9393			0	2.70528	0	97.2947				0	3.60782	0	96.3922				0	6.83386	0	93.1661				0
		0	0	0	0	0	0	0	0	0	0				1	15.6074	5.83691	78.5557				1	23.486	7.10839	69.4056			1	6.86405	2.89546	90.2405				1	10.0557	4.19697	85.7474				1	13.7897	5.22105	80.9892				1
		1	3.06	12.42	8.42	0.96	0	1.73	7.54	16.04	10.91				5	22.4122	15.6918	61.896				5	36.4917	16.097	47.4113			5	15.2879	7.56391	77.1482				5	28.4381	8.84403	62.7178				5	20.8883	12.2312	66.8805				5
		5	31.68	37.49	27.56	13.22	11.49	9.21	54.35	59.24	40.46				10	29.1547	22.1835	48.6619				10	45.7893	23.1075	31.1032			10	23.4766	11.6076	64.9158				10	42.99	12.4105	44.5995				10	27.7585	17.443	54.7985				10
		10	53.01	47.1	47.19	34.21	23.55	27.09	77.44	76.87	60.08				20	36.0958	32.5494	31.3548				20	53.3895	34.7009	11.9096			20	34.8315	15.9049	49.2636				20	60.8205	16.5245	22.655				20	36.2653	25.1865	38.5482				20
		20	83.41	73.79	75.53	60.54	50.94	56.53	95.13	93.21	82.99				30	40.5372	40.6868	18.7761				30	54.1756	42.1409	3.68356			30	42.6708	20.7289	36.6003				30	67.9359	20.4819	11.5822				30	41.1795	32.0045	26.816				30
		30	95.27	85.95	88.73	81.76	73.84	76.4	99.27	97.96	93.25
																Method 1		Method 2					Method 1		Method 2				Method 1		Method 2					Method 1		Method 2					Method 1		Method 2
															0	-0.00456627		0				0	0.000677989		0			0	-0.00472191		0				0	-0.00218498		0				0	0.00385711		0				0
															1	15.1543		3.77444				1	18.5344		3.05921			1	7.04951		10.4782				1	10.6426		12.4234				1	12.1808		8.01594				1
			Black number: quantified as method 1												5	31.814		24.5413				5	40.5287		31.6765			5	20.1418		33.3829				5	33.6722		37.4896				5	26.2895		22.2429				5
			Red number: quantified as method 2												10	45.0481		36.9131				10	56.8368		53.0072			10	32.3742		33.6345				10	51.7905		47.1021				10	38.3715		34.3645				10
															20	62.3552		60.1268				20	76.0304		83.4104			20	48.0264		54.476				20	73.735		73.7918				20	54.6218		53.1919				20
															30	74.9339		78.3782				30	84.2564		95.2705			30	60.6897		65.2491				30	84.8078		85.947				30	66.354		68.9675				30
															P1-(P1-P2)							P2-(P1-P2)						P1-(P1-P2)							P2-(P1-P2)							P1-(P1-P2)							P2-(P1-P2)
															Time (min)	Nicks	DSBs	Supercoil	Total			Time (min)	Nicks	DSBs	Supercoil	Total		Time (min)	Nicks	DSBs	Supercoil	Total			Time (min)	Nicks	DSBs	Supercoil	Total			Time (min)	Nicks	DSBs	Supercoil	Total			Time (min)
															0	604.213		8015.26	8619.47			0	746.884		8525.8	9272.68		0	441.98		9782.15	10224.1			0	675.126		8054.91	8730.04			0	505.005		8554.27	9059.27			0
															1	1876.61	882.547	7329.41	10088.6			1	1597.43	18.0245	8443.64	10059.1		1	1422.52	559.625	8796	10778.1			1	1284.44	21.66	8413.7	9719.8			1	1597.22	931.721	7452.15	9981.09			1
															5	2387.05	3288.18	4924.77	10600			5	4630.11	205.163	7398.91	12234.2		5	2311.69	3492.32	5393.18	11197.2			5	3597.68	139.625	7129.6	10866.9			5	2340.96	3395.61	4902.11	10638.7			5
															10	2392.59	3655.02	3338.89	9386.5			10	6074.11	629.88	5609.21	12313.2		10	2329.96	4325.66	3591.65	10247.3			10	5787.17	432.746	6158.34	12378.3			10	2349.53	3850.75	3315.12	9515.4			10
															20	2505.6	3837.27	1741.74	8084.61			20	7337.55	1818.36	3364.56	12520.5		20	2207.89	4323.72	1785.67	8317.28			20	7661.35	1324.92	3951.48	12937.8			20	2494.91	4139.55	1763.64	8398.1			20
															30	2334.51	3683.44	844.246	6862.2			30	8135.74	2916.5	1555.39	12607.6		30	1905.77	3891.81	958.85	6756.43			30	8209.31	2403.29	2106.98	12719.6			30	2374.32	3885.75	805.598	7065.67			30
																Nicks %	DSBs %	Supercoil %					Nicks %	DSBs %	Supercoil %				Nicks %	DSBs %	Supercoil %					Nicks %	DSBs %	Supercoil %					Nicks %	DSBs %	Supercoil %
															0	7.00986	0	92.9901				0	8.05467	0	91.9453			0	4.32291	0	95.6771				0	7.73337	0	92.2666				0	5.57445	0	94.4255				0
															1	18.6014	8.74799	72.6507				1	15.8805	0.179186	83.9404			1	13.1982	5.19222	81.6096				1	13.2147	0.222844	86.5625				1	16.0025	9.33486	74.6627				1
															5	22.5193	31.0206	46.4601				5	37.8457	1.67697	60.4774			5	20.6453	31.1893	48.1655				5	33.1068	1.28486	65.6084				5	22.0042	31.9176	46.0782				5
															10	25.4897	38.9391	35.5712				10	49.3301	5.11549	45.5544			10	22.7374	42.2128	35.0498				10	46.7527	3.49602	49.7513				10	24.6919	40.4686	34.8395				10
															20	30.9922	47.4639	21.5439				20	58.6044	14.5231	26.8725			20	26.5458	51.9848	21.4694				20	59.217	10.2407	30.5423				20	29.708	49.2915	21.0005				20
															30	34.0199	53.6773	12.3029				30	64.5303	23.1328	12.3369			30	28.2068	57.6016	14.1917				30	64.5407	18.8944	16.5649				30	33.6036	54.9948	11.4016				30
																Method 1		Method 2					Method 1		Method 2				Method 1		Method 2					Method 1		Method 2					Method 1		Method 2
															0	-0.000139884		0				0	0.00466896		0			0	0.0029106		0				0	0.00337017		0				0	0.0044527		0				0
															1	20.3393		8.5568				1	8.00964		0.963663			1	14.0704		10.0811				1	5.70752		-4.4543				1	19.7673		12.8839				1
															5	46.5299		38.5576				5	31.4726		13.2174			5	47.5145		44.8671				5	26.6616		11.4875				5	48.3518		42.694				5
															10	57.4188		58.3433				10	46.3956		34.209			10	60.6302		63.2836				10	42.5187		23.5455				10	59.5905		61.246				10
															20	71.4461		78.2697				20	65.0775		60.5367			20	74.2106		81.7456				20	61.7277		50.9432				20	73.4295		79.3829				20
															30	80.6871		89.467				30	79.6131		81.7567			30	81.4883		90.198				30	75.7051		73.8423				30	83.0284		90.5825				30
															P1-(P2-P1)							P2-(P2-P1)						P1-(P2-P1)							P2-(P2-P1)							P1-(P2-P1)							P2-(P2-P1)
															Time (min)	Nicks	DSBs	Supercoil	Total			Time (min)	Nicks	DSBs	Supercoil	Total		Time (min)	Nicks	DSBs	Supercoil	Total			Time (min)	Nicks	DSBs	Supercoil	Total			Time (min)	Nicks	DSBs	Supercoil	Total			Time (min)
															0	491.826		10340.6	10832.4			0	1256.77		8030.05	9286.82		0	522.117		9705.95	10228.1			0	698.918		7164.27	7863.19			0	389.163		9658.93	10048.1			0
															1	995.506		10609.8	11605.3			1	3325.26	1503.85	7424.53	12253.6		1	717.026		9394.04	10111.1			1	2158.39	1027.12	6015.47	9200.98			1	686.366		9385.14	10071.5			1
															5	2748.21	160.3	9820.19	12728.7			5	3621.49	3864.45	3666.09	11152		5	1801.39		8853.34	10654.7			5	2407	3206.5	2920.12	8533.62			5	1827.15	39.7761	8376.16	10243.1			5
															10	3759.78	381.334	8453.34	12594.5			10	3367.35	3952.73	1811.38	9131.46		10	3253.92	96.3061	8417.56	11767.8			10	2675.63	3389.58	1657.21	7722.42			10	2948.01	95.9313	7534.29	10578.2			10
															20	4934.12	1459.06	5903.13	12296.3			20	3026.51	3511.86	391.14	6929.51		20	4943.46	883.919	6742.86	12570.2			20	2677.53	2924.41	486.783	6088.72			20	4729.76	562.783	6002.73	11295.3			20
															30	5367.37	2389.29	4102.45	11859.1			30	2319.61	3239.04	58.7118	5617.36		30	5416.81	1477.41	5103.86	11998.1			30	2475.77	2477.29	146.232	5099.29			30	5707.21	1015.43	4956.31	11679			30
																Nicks %	DSBs %	Supercoil %					Nicks %	DSBs %	Supercoil %				Nicks %	DSBs %	Supercoil %					Nicks %	DSBs %	Supercoil %					Nicks %	DSBs %	Supercoil %
															0	4.54031	0	95.4597				0	13.5328	0	86.4672			0	5.10475	0	94.8953				0	8.88848	0	91.1115				0	3.873	0	96.127				0
															1	8.57802	0	91.422				1	27.1369	12.2727	60.5904			1	7.0915	0	92.9085				1	23.4583	11.1632	65.3786				1	6.81493	0	93.1851				1
															5	21.5907	1.25936	77.15				5	32.4738	34.6524	32.8737			5	16.907	0	83.093				5	28.2061	37.5749	34.219				5	17.8379	0.388321	81.7738				5
															10	29.8527	3.02779	67.1195				10	36.8764	43.2869	19.8367			10	27.6511	0.818388	71.5305				10	34.6476	43.8927	21.4597				10	27.8686	0.906875	71.2245				10
															20	40.1268	11.8658	48.0073				20	43.6757	50.6798	5.64455			20	39.3267	7.03184	53.6415				20	43.9752	48.0299	7.99483				20	41.8738	4.98246	53.1437				20
															30	45.2595	20.1473	34.5932				30	41.2936	57.6612	1.04518			30	45.1473	12.3137	42.539				30	48.5512	48.5811	2.86769				30	48.8675	8.69453	42.438				30
																Method 1		Method 2					Method 1		Method 2				Method 1		Method 2					Method 1		Method 2					Method 1		Method 2
															0	0.000312576		0				0	0.00283471		0			0	0.00474755		0				0	-0.00151864		0				0	0.00300356		0				0
															1	4.03802		-2.60333				1	25.8796		7.54068			1	1.9915		3.2136				1	25.7314		16.0351				1	2.94493		2.83458				1
															5	18.31		5.03269				5	53.5963		54.3454			5	11.807		8.78441				5	56.891		59.2405				5	14.3562		13.2807				5
															10	28.3405		18.251				10	66.6333		77.4425			10	23.3695		13.2742				10	69.6503		76.8684				10	24.9055		21.9966				10
															20	47.4527		42.9131				20	80.8254		95.129			20	41.2585		30.5286				20	83.1152		93.2054				20	42.9863		37.8531				20
															30	60.8668		60.3268				30	85.4248		99.2688			30	52.361		47.4151				30	88.2423		97.9589				30	53.692		48.6868				30
[truncated: 4 more columns]
