# Supplementary material for: Reconstitution of SPO11-dependent double-strand break formation
Source: Nature. 2025 Feb 19;639(8055):784–91. doi: 10.1038/s41586-025-08601-2 (PMC11922745; doi:10.1038/s41586-025-08601-2)
Supplement: Supplementary file 8 — Source Data Fig. 3 [file 41586_2025_8601_MOESM8_ESM.xlsx]

## Sheet:  Figure 3 g
												YF1							EA1							YF+EA1
Figure 3g												Time (min)	Nicks	DSBs	Supercoil	Total			Time (min)	Nicks	DSBs	Supercoil	Total			Time (min)	Nicks	Topoisomers	Supercoil	Total
												0	249.052		7088.89	7337.94			0	295.288		6638.93	6934.22			0	404.193		7087.98	7492.17
	Time (min)	Y138F+E224A			Y138F			E224A				1	246.072		7034.2	7280.27			1	311.319		6492.62	6803.94			1	448.367		7140.21	7588.58
	0	0	0	0	0	0	0	0	0	0		2	283.417		6977.02	7260.44			2	306.699		6259.39	6566.09			2	583.463		7227.03	7810.49
	1	0.52	0.38	0.93	0	0	0.61	0.32	0.25	0.59		5	280.538		6500.98	6781.52			5	353.882		5833.03	6186.91			5	788.922	105.947	7155.06	8049.93
	2	2.08	1.25	5.69	0.51	0.65	0.8	0.41	0.65	0.83		10	266.573		6364.31	6630.88			10	389.615		5634.09	6023.7			10	1088.29	172.777	6908.43	8169.5
	5	5.73	8.93	10.13	0.75	0	1.33	1.46	0.22	1.42		20	332.739		6384.02	6716.76			20	325.206		5277.87	5603.08			20	1106.18	318.488	6073.61	7498.28
	10	10.05	14.46	20.84	0.63	0.24	1.63	2.21	0.87	1.69		30	294.034		5384.56	5678.59			30	360.915		5012.97	5373.89			30	1229.41	496.739	5513.37	7239.52
	20	13.61	21.55	28.09	1.56	1.01	2.25	1.54	1.84	2.15
	30	18.45	28.26	28.44	1.79	1.33	2.72	2.46	2.67	2.93			Nicks %	DSBs %	Supercoil %					Nicks %	DSBs %	Supercoil %					Nicks %	Topoisomers %	Supercoil %
												0	3.39403	0	96.606				0	4.25842	0	95.7416				0	5.39487	0	94.6051
												1	3.37998	0	96.62				1	4.57557	0	95.4244				1	5.90845	0	94.0916
	Black number: quantified as method 1											2	3.90358	0	96.0964				2	4.67095	0	95.329				2	7.47025	0	92.5298
	Red number: quantified as method 2											5	4.1368	0	95.8632				5	5.71985	0	94.2802				5	9.80036	1.31612	88.8835
												10	4.02017	0	95.9798				10	6.46803	0	93.532				10	13.3214	2.1149	84.5637
												20	4.95386	0	95.0461				20	5.80406	0	94.1959				20	14.7525	4.24748	81.0001
												30	5.17794	0	94.8221				30	6.71609	0	93.2839				30	16.9819	6.86149	76.1566
													Method 1		Method 2					Method 1		Method 2					Method 1		Method 2
												0	0.00403064		0				0	-0.00158182		0				0	0.00487009		0
												1	-0.0100164		0.771489				1	0.31557		2.20382				1	0.518446		-0.736881
												2	0.51358		1.5781				2	0.410954		5.71689				2	2.08025		-1.96177
												5	0.746802		8.2934				5	1.45985		12.139				5	5.72648		-0.946391
												10	0.630173		10.2213				10	2.20803		15.1356				10	10.0463		2.53316
												20	1.56386		9.94331				20	1.54406		20.5012				20	13.6099		14.3111
												30	1.78794		24.0423				30	2.45609		24.4913				30	18.4534		22.2152
												YF2							EA2							YF+EA2
												Time (min)	Nicks	DSBs	Supercoil	Total			Time (min)	Nicks	DSBs	Supercoil	Total			Time (min)	Nicks	Topoisomers	Supercoil	Total
												0	408.546		8519.33	8927.88			0	324.914		7345.87	7670.78			0	515.201		8508.98	9024.18
												1	304.998		8473.57	8778.57			1	334.57		7123.79	7458.36			1	552.195		8508.98	9061.17
												2	442.104		8011.82	8453.92			2	364.36		7088.11	7452.47			2	615.068		8225.98	8841.05
												5	370.928		7804.55	8175.48			5	322.752		6913.12	7235.87			5	1147.99	189.167	7798.24	9135.4
												10	406.376		8018.8	8425.18			10	359.813		6682.88	7042.69			10	1503.49	309.566	7176.41	8989.47
												20	432.502		7303.85	7736.35			20	450.936		6965.77	7416.71			20	1894.43	632.456	6741.66	9268.55
												30	427.866		6807.53	7235.4			30	472.075		6364	6836.07			30	2146.08	1032.82	6179.3	9358.2
													Nicks %	DSBs %	Supercoil %					Nicks %	DSBs %	Supercoil %					Nicks %	Topoisomers %	Supercoil %
												0	4.57607	0	95.4239				0	4.23573	0	95.7643				0	5.70912	0	94.2909
												1	3.47435	0	96.5257				1	4.48584	0	95.5142				1	6.09408	0	93.9059
												2	5.22957	0	94.7704				2	4.88912	0	95.1109				2	6.95696	0	93.043
												5	4.53708	0	95.4629				5	4.46044	0	95.5396				5	12.5664	2.0707	85.3629
												10	4.82335	0	95.1766				10	5.10903	0	94.891				10	16.725	3.44365	79.8313
												20	5.59052	0	94.4095				20	6.08	0	93.92				20	20.4393	6.82368	72.737
												30	5.91351	0	94.0865				30	6.90564	0	93.0944				30	22.9326	11.0365	66.0309
													Method 1		Method 2					Method 1		Method 2					Method 1		Method 2
												0	-0.00392838		0				0	-0.00426608		0				0	-0.000883572		0
												1	-1.10565		0.537131				1	0.245839		3.0232				1	0.384077		0
												2	0.649571		5.95716				2	0.649117		3.50891				2	1.24696		3.3259
												5	-0.0429197		8.3901				5	0.220444		5.89107				5	8.9271		8.35282
												10	0.243353		5.87523				10	0.869026		9.02534				10	14.4587		15.6607
												20	1.01052		14.2673				20	1.84		5.17434				20	21.553		20.7701
												30	1.33351		20.0931				30	2.66564		13.3663				30	28.2591		27.3791
												YF3							EA3							YF+EA3
												Time (min)	Nicks	DSBs	Supercoil	Total			Time (min)	Nicks	DSBs	Supercoil	Total			Time (min)	Nicks	Topoisomers	Supercoil	Total
												0	304.468		10319.5	10624			0	303.025		9195.99	9499.01			0	414.455		9437.86	9852.32
												1	339.461		9411.26	9750.72			1	403.428		10276.7	10680.1			1	464.38		8577.84	9042.22
												2	368.148		9661.06	10029.2			2	404.496		9656.26	10060.8			2	905.704		8241.25	9146.95
												5	394.012		8986.2	9380.21			5	457.623		9475.34	9932.96			5	1156.63	29.11	7081.6	8267.34
												10	446.583		9482.36	9928.94			10	455.273		8873.95	9329.22			10	1598.12	540.314	6398.64	8537.07
												20	443.485		8225.64	8669.12			20	489.749		8681.82	9171.57			20	2011.4	714.108	5712.16	8437.67
												30	479.561		8092.11	8571.67			30	519.342		7962.76	8482.1			30	2113	667.563	5734.69	8515.25
													Nicks %	DSBs %	Supercoil %					Nicks %	DSBs %	Supercoil %					Nicks %	Topoisomers %	Supercoil %
												0	2.86586	0	97.1341				0	3.19007	0	96.8099				0	4.20668	0	95.7933
												1	3.48139	0	96.5186				1	3.77737	0	96.2226				1	5.13569	0	94.8643
												2	3.67076	0	96.3292				2	4.02053	0	95.9795				2	9.9017	0	90.0983
												5	4.20046	0	95.7995				5	4.60711	0	95.3929				5	13.9904	0.352108	85.6575
												10	4.49779	0	95.5022				10	4.88007	0	95.1199				10	18.7198	6.32903	74.9512
												20	5.11568	0	94.8843				20	5.33986	0	94.6601				20	23.8383	8.46333	67.6983
												30	5.59472	0	94.4053				30	6.1228	0	93.8772				30	24.8143	7.83961	67.3461
													Method 1		Method 2					Method 1		Method 2					Method 1		Method 2
												0	-0.00414046		0				0	6.76017e-05		0				0	-0.0033237		0
												1	0.611394		8.8012				1	0.58737		-11.752				1	0.925686		9.11245
												2	0.800758		6.38054				2	0.830533		-5.00512				2	5.6917		12.6788
												5	1.33046		12.9202				5	1.41711		-3.03774				5	10.1325		24.966
												10	1.62779		8.11221				10	1.69007		3.50196				10	20.8388		32.2024
												20	2.24568		20.2903				20	2.14986		5.59124				20	28.0917		39.4761
												30	2.72472		21.5843				30	2.9328		13.4105				30	28.4439		39.2374
