# Supplementary material for: Reconstitution of SPO11-dependent double-strand break formation
Source: Nature. 2025 Feb 19;639(8055):784–91. doi: 10.1038/s41586-025-08601-2 (PMC11922745; doi:10.1038/s41586-025-08601-2)
Supplement: Supplementary file 9 — Source Data Fig. 4 [file 41586_2025_8601_MOESM9_ESM.xlsx]

## Sheet:  Figure 4 i
									"- Rapamycin"-1							"+ Rapamycin"-1
Figure 4i									Time (min)	Nicks	DSBs	Supercoil	Total			Time (min)	Nicks	DSBs	Supercoil	Total
									0	390.276		8633.11	9023.39			0	425.608		9254.54	9680.15
									1	1098.97	627.553	7194.93	8921.45			1	2893.25	1747.54	6433.55	11074.3
	Time (min)	"- Rapamycin"			"+ Rapamycin"				5	1300.74	2582.35	4338.94	8222.03			5	975.915	3110.38	1157.46	5243.76
	0	0	0	0	0	0	0		10	1466.38	3822.54	3096.76	8385.68			10	351.029	2096.74	434.555	2882.32
	1	16.66	20.53	16.09	30.48	28.64	33.14		20	943.353	3559.13	1065.28	5567.76			20	98.7755	1217.93	212.89	1529.6
	5	49.74	54.5	47.94	87.49	80.48	88.99		30	781.647	3205.43	318.257	4305.33			30	29.2843	861.262	113.752	1004.3
	10	64.13	69.41	63.99	95.3	92.63	94.53
	20	87.66	87.63	85.64	97.7	96.4	96.68			Nicks %	DSBs %	Supercoil %					Nicks %	DSBs %	Supercoil %
	30	96.31	96.14	94.82	98.77	97.68	98.77		0	4.32516	0	95.6748				0	4.39671	0	95.6033
									1	12.3183	7.0342	80.6475				1	26.1257	15.7801	58.0942
									5	15.8202	31.4077	52.7721				5	18.611	59.3159	22.0731
	Black number: quantified as method 1								10	17.4867	45.5841	36.9291				10	12.1787	72.7448	15.0765
	Red number: quantified as method 2								20	16.9431	63.9239	19.133				20	6.45762	79.6243	13.9181
									30	18.1553	74.4525	7.39216				30	2.9159	85.7576	11.3265
										Method 1		Method 2					Method 1		Method 2
									0	-0.00483869		0				0	-0.00329036		0
									1	15.0225		16.6589				1	37.5058		30.4822
									5	42.8979		49.7407				5	73.5269		87.4931
									10	58.7409		64.1293				10	80.5235		95.3044
									20	76.537		87.6605				20	81.6819		97.6996
									30	88.2778		96.3135				30	84.2735		98.7709
									"- Rapamycin"-2							"+ Rapamycin"-2
									Time (min)	Nicks	DSBs	Supercoil	Total			Time (min)	Nicks	DSBs	Supercoil	Total
									0	313.74		9195.68	9509.42			0	527.523		9404.45	9931.97
									1	1081.32	599.417	7307.77	8988.51			1	3063.95	1665.23	6710.9	11440.1
									5	1228.27	2371.43	4184.16	7783.86			5	1343.36	3664.32	1835.62	6843.3
									10	1408.3	3766.6	2812.84	7987.74			10	451.163	2721.6	692.859	3865.62
									20	1009.71	3695.16	1137.92	5842.79			20	177.545	1923.76	338.137	2439.44
									30	725.776	3241.42	354.664	4321.86			30	96.1683	1426.59	218.163	1740.92
										Nicks %	DSBs %	Supercoil %					Nicks %	DSBs %	Supercoil %
									0	3.29925	0	96.7007				0	5.31136	0	94.6886
									1	12.03	6.6687	81.3013				1	26.7826	14.5561	58.6613
									5	15.7797	30.466	53.7543				5	19.6303	53.5461	26.8236
									10	17.6308	47.1548	35.2145				10	11.6712	70.4052	17.9236
									20	17.2813	63.2431	19.4756				20	7.2781	78.8607	13.8612
									30	16.7931	75.0006	8.20628				30	5.52399	81.9445	12.5315
										Method 1		Method 2					Method 1		Method 2
									0	-0.000745156		0				0	0.0013616		0
									1	15.3987		20.5304				1	36.0287		28.6412
									5	42.9457		54.4986				5	67.8664		80.4814
									10	61.4855		69.4113				10	76.7664		92.6326
									20	77.2244		87.6255				20	80.8288		96.4045
									30	88.4937		96.1431				30	82.1585		97.6802
									"- Rapamycin"-3							"+ Rapamycin"-3
									Time (min)	Nicks	DSBs	Supercoil	Total			Time (min)	Nicks	DSBs	Supercoil	Total
									0	362.3		9177.57	9539.87			0	326.665		8929.06	9255.73
									1	1143.2	573.573	7700.98	9417.75			1	2841.88	1634.95	5969.66	10446.5
									5	1466.54	2642.07	4778.06	8886.67			5	987.585	3013.25	983.203	4984.04
									10	1585.94	3976.22	3305.17	8867.33			10	308.9	2229.53	488.579	3027.01
									20	1289.67	4278.63	1318.14	6886.44			20	133.733	1571.18	296.199	2001.11
									30	839.219	3947.26	475.615	5262.09			30	72.1277	971.937	109.396	1153.46
										Nicks %	DSBs %	Supercoil %					Nicks %	DSBs %	Supercoil %
									0	3.79775	0	96.2023				0	3.52933	0	96.4707
									1	12.1388	6.09034	81.7709				1	27.2042	15.6507	57.1451
									5	16.5027	29.7307	53.7666				5	19.815	60.458	19.727
									10	17.8852	44.8412	37.2736				10	10.2048	73.6546	16.1407
									20	18.7277	62.1312	19.1411				20	6.68293	78.5153	14.8017
									30	15.9484	75.0131	9.03851				30	6.25316	84.2627	9.48415
										Method 1		Method 2					Method 1		Method 2
									0	-0.00225433		0				0	-0.000670855		0
									1	14.4291		16.0891				1	39.3249		33.1435
									5	42.4334		47.9376				5	76.743		88.9887
									10	58.9264		63.9864				10	80.3293		94.5282
									20	77.0589		85.6374				20	81.6683		96.6828
									30	87.1615		94.8176				30	86.9858		98.7748

## Sheet: Figure 4 g
Fig. 4g
	Time (min)		Main			Nicks			DSB
	0		37016.4	35588.9	36957	0	0	0	0	0	0
	1		32107.3	31134.1	34778	2937.18	2500	267.016	610.969	500	634.308
	2		28205	27297.3	33408.4	3033.03	3675.29	319.267	1556.3	1905.18	1749.27
	4		27862.9	27040	30635.7	3380	4041.65	428.39	2770.53	3025.61	3284.59
	6		24212.8	23842.9	28376	4139.39	4591.59	723.67	4110.2	4590.54	4900.42
	8		22189.2	23325.6	26158.8	4423.59	4756.15	947.236	5349.23	6459.65	6588.53
	15		18040.8	18602.6	21038.7	3974.91	4022.7	917.994	8827.13	9596.33	11113.7
	30		13000.8	12842.6	13975.3	2503.43	2588.02	572.867	12714.9	13289.8	15962.7
	45		9787.6	9192.9	9840.16	2011.58	2256.92	529.362	15800.4	17395.1	18673.6
	60		8145.72	7728.75	7690.34	1665.68	1513.85	441.825	16761.6	18359.3	19259.3
	Time (min)	Nicks %			DSB %			Total %
	0	0	0	0	0	0	0	0	0	0
	1	8.47335	7.32405	8.1963	1.70914	1.46481	1.64439	10.1825	8.78887	9.8407
	2	9.52689	9.32451	9.09304	4.73109	5.9157	4.52308	14.258	15.2402	13.6161
	4	10.2088	10.6065	10.2712	8.12084	8.99599	8.68867	18.3296	19.6025	18.9599
	6	12.9236	11.9476	12.9738	12.6364	14.2159	12.4443	25.56	26.1636	25.4182
	8	13.2552	12.464	14.6066	16.8498	18.9843	17.1805	30.1051	31.4483	31.7871
	15	12.5473	11.2008	13.128	28.7315	30.2191	30.0279	41.2788	41.4199	43.1559
	30	8.97087	8.34165	9.65116	45.0085	46.6134	48.1733	53.9794	54.9551	57.8244
	45	7.72351	7.34747	8.32554	56.98	60.6176	60.0374	64.7036	67.965	68.3629
	60	6.58423	5.5804	7.03661	62.865	66.0711	66.4354	69.4492	71.6516	73.472
