# Supplementary material for: Reconstitution of SPO11-dependent double-strand break formation
Source: Nature. 2025 Feb 19;639(8055):784–91. doi: 10.1038/s41586-025-08601-2 (PMC11922745; doi:10.1038/s41586-025-08601-2)
Supplement: Supplementary file 10 — Source Data Extended Data Fig. 2 [file 41586_2025_8601_MOESM10_ESM.xlsx]

## Sheet: ED Figure 2a
													Mn1							Mg1							Ca1
ED Figure 2a													Concentration (mM)	Nicks	DSBs	Supercoil	Total			Concentration (mM)	Nicks	DSBs	Supercoil	Total			Concentration (mM)	Nicks	DSBs	Supercoil	Total
													0	568.277		10168.1	10736.4			0	568.277		10168.1	10736.4			0	568.277		10168.1	10736.4
													1	1565.42	4999.56	5499.45	12064.4			1	1862.27	1155.15	9323.71	12341.1			1	444.552		9865.66	10310.2
	Concentration (mM)	MnCl2			MgCl2			CaCl2					5	1291.46	5454.06	4548.25	11293.8			5	2496.21	2696.11	8517.13	13709.4			5	589.167		9612.19	10201.4
	0	0	0	0	0	0	0	0	0	0			10	1712.12	6719.31	3235.6	11667			10	2480.33	2382.49	7653.7	12516.5			10	621.999	358.85	8806.59	9787.44
	1	45.91	50.56	44.09	19.16	21.71	24.51	0	1.21	0.95			20	2285.68	5940.35	5702.57	13928.6			20	1416.9	886.775	8867.85	11171.5			20	612.224	290.064	8178.29	9080.58
	5	55.27	53.68	54.62	32.58	35.55	41.06	0.49	1.26	2.07
	10	68.18	66.04	68.19	33.56	34.63	39.78	4.73	4.56	3.07
	20	43.92	44.57	52.49	15.33	13.83	22.4	4.65	8.24	6.34				Nicks %	DSBs %	Supercoil %					Nicks %	DSBs %	Supercoil %					Nicks %	DSBs %	Supercoil %
													0	5.29301	0	94.707				0	5.29301	0	94.707				0	5.29301	0	94.707
													1	12.9755	41.4405	45.584				1	15.0899	9.36016	75.5499				1	4.31176	0	95.6882
													5	11.4352	48.2926	40.2722				5	18.208	19.6661	62.126				5	5.77538	0	94.2246
	Black number: quantified as method 1												10	14.6749	57.5923	27.7329				10	19.8165	19.0348	61.1488				10	6.35507	3.66643	89.9785
	Red number: quantified as method 2												20	16.41	42.6486	40.9414				20	12.6831	7.93782	79.379				20	6.74213	3.19433	90.0635
														Method 1		Method 2					Method 1		Method 2					Method 1		Method 2
													0	0.00300527		0				0	0.00300527		0				0	0.00300527		0
													1	49.126		45.9147				1	19.1601		8.3043				1	-0.978236		2.9744
													5	54.4378		55.2694				5	32.584		16.2368				5	0.485379		5.4672
													10	66.9771		68.1789				10	33.5612		24.7283				10	4.73151		13.39
													20	53.7686		43.9171				20	15.331		12.7875				20	4.64646		19.5691
													Mn2							Mg2							Ca2
													Concentration (mM)	Nicks	DSBs	Supercoil	Total			Concentration (mM)	Nicks	DSBs	Supercoil	Total			Concentration (mM)	Nicks	DSBs	Supercoil	Total
													0	310.792		11053.3	11364.1			0	310.792		11053.3	11364.1			0	310.792		11053.3	11364.1
													1	987.22	4293.56	5464.84	10745.6			1	1894.48	1216.62	9616.1	12727.2			1	377.387		9199.41	9576.8
													5	868.646	4936.53	5119.63	10924.8			5	2524.7	2687.77	8406	13618.5			5	396.527		9540.09	9936.62
													10	1468.55	6731.47	3753.77	11953.8			10	2364.3	2374.46	7946.26	12685			10	437.424	310.425	9508.65	10256.5
													20	2329.41	6380.01	6127.14	14836.6			20	1144.13	660.237	9090.67	10895			20	541.866	612.743	9373.35	10528
														Nicks %	DSBs %	Supercoil %					Nicks %	DSBs %	Supercoil %					Nicks %	DSBs %	Supercoil %
													0	2.73486	0	97.2651				0	2.73486	0	97.2651				0	2.73486	0	97.2651
													1	9.18719	39.9564	50.8564				1	14.8853	9.55921	75.5555				1	3.94064	0	96.0594
													5	7.95113	45.1864	46.8624				5	18.5388	19.7362	61.725				5	3.99056	0	96.0094
													10	12.2852	56.3124	31.4023				10	18.6385	18.7186	62.6429				10	4.26485	3.02662	92.7085
													20	15.7005	43.0019	41.2976				20	10.5014	6.05998	83.4386				20	5.14692	5.82015	89.0329
														Method 1		Method 2					Method 1		Method 2					Method 1		Method 2
													0	0.00485994		0				0	0.00485994		0				0	0.00485994		0
													1	46.4136		50.5592				1	21.7145		13.0025				1	1.21064		16.7723
													5	50.4076		53.6823				5	35.545		23.9503				5	1.26056		13.6901
													10	65.8677		66.0394				10	34.6271		28.1096				10	4.56146		13.9746
													20	55.9724		44.5673				20	13.8314		17.7561				20	8.23707		15.1986
													Mn3							Mg3							Ca3
													Concentration (mM)	Nicks	DSBs	Supercoil	Total			Concentration (mM)	Nicks	DSBs	Supercoil	Total			Concentration (mM)	Nicks	DSBs	Supercoil	Total
													0	247.148		9888.15	10135.3			0	247.148		9888.15	10135.3			0	247.148		9888.15	10135.3
													1	1365.7	4880.04	5528.81	11774.5			1	1858.64	1181.93	8243.71	11284.3			1	318.272		9058.61	9376.88
													5	851.149	4370.1	4487.06	9708.31			5	2752.67	3030.2	7510.15	13293			5	432.924		9175.17	9608.09
													10	1283.25	5667.57	3145.85	10096.7			10	2505.14	2677.82	7092.55	12275.5			10	352.268	201.296	9491.12	10044.7
													20	2160.36	6165.56	4697.4	13023.3			20	1476.49	1176.65	8026.81	10680			20	579.138	371.317	9869.61	10820.1
														Nicks %	DSBs %	Supercoil %					Nicks %	DSBs %	Supercoil %					Nicks %	DSBs %	Supercoil %
													0	2.43849	0	97.5615				0	2.43849	0	97.5615				0	2.43849	0	97.5615
													1	11.5987	41.4457	46.9556				1	16.4711	10.4741	73.0548				1	3.39422	0	96.6058
													5	8.76722	45.014	46.2188				5	20.7076	22.7954	56.4969				5	4.50583	0	95.4942
													10	12.7096	56.1331	31.1573				10	20.4076	21.8143	57.778				10	3.50701	2.00401	94.489
													20	16.5884	47.3425	36.0691				20	13.8249	11.0174	75.1577				20	5.35244	3.43175	91.2158
														Method 1		Method 2					Method 1		Method 2					Method 1		Method 2
													0	-0.00151225		0				0	-0.00151225		0				0	-0.00151225		0
													1	50.6044		44.0865				1	24.5052		16.6304				1	0.95422		8.38923
													5	51.3412		54.6218				5	41.0631		24.049				5	2.06583		7.21045
													10	66.4027		68.1857				10	39.782		28.2722				10	3.07101		4.01521
													20	61.4909		52.4947				20	22.4023		18.8239				20	6.34419		0.187497

## Sheet: ED Figure 2b
								Repeat 1							Repeat 2
ED Figure 2b								Temp (°C)	Nicks	DSBs	Supercoil	Total			Temp (°C)	Nicks	DSBs	Supercoil	Total
								0	333.448		9959.12	10292.6			0	333.448		9959.12	10292.6
								25	1943.5	1804.65	9305.87	13054			25	1712.63	1574.52	7021.53	10308.7
		Temp (°C)						30	2282.33	3675.88	7073.52	13031.7			30	1897.2	3409.45	6000.35	11307
		25	25.47	28.65	26.34			37	1474.33	4699.13	4171.2	10344.7			37	1322.3	4799.69	3815.23	9937.22
		30	42.48	43.69	39.44			42	1431.78	4731.78	2981.06	9144.62			42	1026.85	4457.25	2902.94	8387.04
		37	58.12	61.69	41.98
		42	70.07	70.85	59.25
									Nicks %	DSBs %	Supercoil %					Nicks %	DSBs %	Supercoil %
								0	3.2397	0	96.7603				0	3.2397	0	96.7603
								25	14.8881	13.8245	71.2874				25	16.6135	15.2737	68.1128
		Black number: quantified as method 1						30	17.5136	28.2072	54.2792				30	16.779	30.1534	53.0676
		Red number: quantified as method 2						37	14.2521	45.4257	40.3223				37	13.3065	48.3001	38.3933
								42	15.6571	51.7439	32.5991				42	12.2433	53.1445	34.6122
									Method 1		Method 2					Method 1		Method 2
								0	-0.000303162		0				0	-0.000303162		0
								25	25.4726		6.55931				25	28.6472		29.4965
								30	42.4808		28.9744				30	43.6924		39.7502
								37	56.4377		58.1168				37	58.3667		61.6911
								42	64.1609		70.067				42	62.1478		70.8514
								Repeat 3
								Temp (°C)	Nicks	DSBs	Supercoil	Total
								0	313.515		7871.54	8185.06
								25	1778.35	1671.96	7984.2	11434.5
								30	2061.99	3507.01	7300.88	12869.9
								37	1409.12	4836.67	4567.26	10813
								42	1026.96	4294.12	3207.72	8528.8
									Nicks %	DSBs %	Supercoil %
								0	3.83033	0	96.1697
								25	15.5525	14.6221	69.8255
								30	16.0218	27.2497	56.7284
								37	13.0317	44.7299	42.2384
								42	12.0411	50.3485	37.6104
									Method 1		Method 2
								0	0.000334677		0
								25	26.3445		-1.43123
								30	39.4416		7.24966
								37	53.9316		41.9776
								42	58.5596		59.2491

## Sheet: ED Figure 2c
							Repeat 1						Repeat 2						Repeat 3
ED Figure 2c								Nicks	DSBs	Supercoil	Total			Nicks	DSBs	Supercoil	Total			Nicks	DSBs	Supercoil	Total
							0	204.701		9513.8	9718.5		0	278.569		10332.4	10611		0	154.526		5949.7	6104.23
	PH						5	267.478		9359.28	9626.76		5	410.006		10192	10602		5	243.579		5854.19	6097.77
	5	0.67	1.24	1.46			5.5	518.479	62.1196	9985.32	10565.9		5.5	889.55	166.126	9827.3	10883		5.5	407.493	20.2642	6121.78	6549.54
	5.5	3.39	7.07	4			6	732.711	221.39	8872.23	9826.33		6	905.358	400.639	9126.28	10432.3		6	504.792	153.461	6179.11	6837.36
	6	7.6	9.89	7.1			6.5	655.557	1040.93	7520.65	9217.14		6.5	869.474	1519.44	7952.08	10341		6.5	481.3	834.441	4865.54	6181.28
	6.5	16.3	20.47	18.76			7	526.166	1048.53	7856.12	9430.82		7	724.45	1657.3	8348.8	10730.5		7	513.84	1140.71	5124.65	6779.2
	7	14.59	19.57	21.88			7.5	943.346	2074.01	8577.63	11595		7.5	1191.8	3529.34	7799.44	12520.6		7.5	699.811	1589.48	4846.48	7135.77
	7.5	23.91	35.08	29.55			8	1077.02	2925.5	7093.97	11096.5		8	1502.58	4863.37	5758.64	12124.6		8	812.641	2347.59	4847.97	8008.2
	8	33.96	49.87	36.93			8.5	897.51	1763.2	9990.5	12651.2		8.5	1673.07	4439.3	6442.1	12554.5		8.5	1036.32	2584.24	4545.33	8165.89
	8.5	18.92	46.06	41.81			9.5	750.358		10691.9	11442.3		9.5	1251.45	801.501	9669	11722		9.5	754.571	161.418	6079.2	6995.19
	9.5	4.45	14.88	10.56
								Nicks %	DSBs %	Supercoil %				Nicks %	DSBs %	Supercoil %				Nicks %	DSBs %	Supercoil %
							0	2.1063	0	97.8937			0	2.62529	0	97.3747			0	2.53146	0	97.4685
	Black number: quantified as method 1						5	2.77848	0	97.2215			5	3.86725	0	96.1328			5	3.99456	0	96.0054
	Red number: quantified as method 2						5.5	4.90709	0.587924	94.505			5.5	8.17378	1.52648	90.2997			5.5	6.22171	0.309399	93.4689
							6	7.45661	2.25303	90.2904			6	8.67843	3.84038	87.4812			6	7.38285	2.24445	90.3727
							6.5	7.11237	11.2934	81.5942			6.5	8.40803	14.6934	76.8986			6.5	7.78641	13.4995	78.7141
							7	5.57922	11.1181	83.3027			7	6.75128	15.4447	77.804			7	7.57966	16.8266	75.5937
							7.5	8.13581	17.8871	73.9771			7.5	9.51873	28.1883	62.293			7.5	9.80708	22.2748	67.9181
							8	9.70595	26.3642	63.9299			8	12.3928	40.1116	47.4955			8	10.1476	29.3148	60.5376
							8.5	7.09426	13.937	78.9687			8.5	13.3265	35.3603	51.3132			8.5	12.6908	31.6468	55.6624
							9.5	6.55778	0	93.4422			9.5	10.6761	6.83761	82.4863			9.5	10.787	2.30756	86.9054
								Method 1		Method 2				Method 1		Method 2				Method 1		Method 2
							0	-0.0036978		0			0	-0.00470725		0			0	0.00145935		0
							5	0.668485		1.62417			5	1.23725		1.35883			5	1.46456		1.60529
							5.5	3.38501		-4.95617			5.5	7.07025		4.88851			5.5	4.00111		-2.89225
							6	7.59964		6.74357			6	9.88881		11.6732			6	7.09729		-3.85582
							6.5	16.2958		20.9501			6.5	20.4714		23.0374			6.5	18.7559		18.2221
							7	14.5873		17.424			7	19.566		19.1979			7	21.8763		13.8671
							7.5	23.9129		9.84013			7.5	35.077		24.5147			7.5	29.5519		18.5424
							8	33.9601		25.4349			8	49.8745		44.2662			8	36.9324		18.5174
							8.5	18.9213		-5.01062			8.5	46.0568		37.6515			8.5	41.8076		23.604
							9.5	4.44778		-12.3831			9.5	14.8837		6.42058			9.5	10.5646		-2.17658

## Sheet: ED Figure 2d
									"-SC1"							"+SC1"
ED Figure 2d										Nicks	DSBs	Supercoil	Total				Nicks	DSBs	Supercoil	Total
									0	320.572		7827.62	8148.19			0	274.439		7198.94	7473.38
									1	1042.32	484.479	7765.96	9292.76			1	324.206	50.8099	6599.26	6974.28
	Time (min)	Negatively SC			Positively SC				2	1682.18	1883.84	6085.74	9651.76			2	595.431	437.17	6188.93	7221.53
	0	0	0		0	0			3	1697.1	2786.07	5132.48	9615.65			3	710.552	866.788	6240.39	7817.73
	1	12.5	11.69		1.71	3.06			4	1702.82	3523.89	4809.13	10035.8			4	747.185	1147.04	5940.93	7835.16
	2	33.02	29.39		10.63	13.29			5	1641.05	3864.94	4178.99	9684.98			5	648.322	1330.33	5282.93	7261.58
	3	42.69	39.24		16.51	19.14			6	1432.45	3990.78	3700.28	9123.51			6	607.386	1388.23	4862.5	6858.12
	4	48.15	45.74		20.51	23.98			15	777.212	4181.46	1984.94	6943.61			15	534.959	2070.97	4299.81	6905.74
	5	52.92	47.8		23.58	27.26			30	358.261	3305.35	803.552	4467.16			30	575.558	2390.74	3932.08	6898.38
	6	55.51	51.25		25.43	30.64
	15	74.64	70.12		40.27	40.21
	30	89.73	84.87		45.38	56.87				Nicks %	DSBs %	Supercoil %					Nicks %	DSBs %	Supercoil %
									0	3.93427	0	96.0657				0	3.67222	0	96.3278
									1	11.2165	5.21351	83.57				1	4.6486	0.728533	94.6229
									2	17.4287	19.5181	63.0532				2	8.24522	6.0537	85.7011
	Black number: quantified as method 1								3	17.6494	28.9743	53.3763				3	9.08898	11.0875	79.8236
	Red number: quantified as method 2								4	16.9674	35.1131	47.9196				4	9.53631	14.6397	75.824
									5	16.9443	39.9065	43.1492				5	8.92811	18.3201	72.7518
									6	15.7006	43.7417	40.5576				6	8.85646	20.2421	70.9014
									15	11.1932	60.2202	28.5866				15	7.74659	29.9891	62.2643
									30	8.01988	73.9922	17.988				30	8.34338	34.6566	57.0001
										Method 1		Method 2					Method 1		Method 2
									0	0.00427155		0				0	0.00222109		0
									1	12.5		0.787723				1	1.70713		8.33012
									2	33.0168		22.253				2	10.6289		14.03
									3	42.6937		34.4312				3	16.5064		13.3152
									4	48.1504		38.562				4	20.506		17.4749
									5	52.9208		46.6123				5	23.5782		26.6152
									6	55.5124		52.7279				6	25.4286		32.4553
									15	67.4834		74.6418				15	34.0657		40.2716
									30	78.082		89.7344				30	39.3299		45.3797
									"-SC2"							"+SC2"
										Nicks	DSBs	Supercoil	Total				Nicks	DSBs	Supercoil	Total
									0	349.57		8626.93	8976.5			0	320.095		6752.49	7072.59
									1	1080.47	474.054	8425.4	9979.92			1	427.979	108.802	6534.03	7070.81
									2	1598.7	1704.7	6621.3	9924.7			2	812.292	604.126	6532.18	7948.6
									3	1808.13	2831.85	6118.5	10758.5			3	844.703	1028.52	6042.22	7915.44
									4	1792.55	3496.93	5368.99	10658.5			4	873.653	1481.37	5906.24	8261.26
									5	1483.48	3602.85	4753.37	9839.7			5	889.355	1737.93	5637.08	8264.36
									6	1480.55	3953.17	4421.28	9855			6	873.128	1917.4	5143.79	7934.32
									15	844.416	4151.35	2577.76	7573.53			15	500.077	2499.85	4037.41	7037.34
									30	459.504	3469.6	1304.9	5234			30	374.429	2363.89	2912.51	5650.83
										Nicks %	DSBs %	Supercoil %					Nicks %	DSBs %	Supercoil %
									0	3.89428	0	96.1057				0	4.52586	0	95.4741
									1	10.8264	4.75008	84.4235				1	6.05276	1.53875	92.4085
									2	16.1083	17.1763	66.7154				2	10.2193	7.60041	82.1803
									3	16.8066	26.322	56.8714				3	10.6716	12.9938	76.3346
									4	16.8181	32.8089	50.373				4	10.5753	17.9315	71.4932
									5	15.0765	36.6154	48.3081				5	10.7613	21.0292	68.2095
									6	15.0233	40.1133	44.8633				6	11.0044	24.1659	64.8296
									15	11.1496	54.814	34.0365				15	7.10605	35.5227	57.3713
									30	8.77921	66.2896	24.9312				30	6.62609	41.8326	51.5413
										Method 1		Method 2					Method 1		Method 2
									0	0.00427951		0				0	-0.00414418		0
									1	11.6865		2.33606				1	3.06151		3.23525
									2	29.3946		23.2485				2	13.2897		3.26265
									3	39.2386		29.0767				3	19.1354		10.5186
									4	45.737		37.7648				4	23.9768		12.5324
									5	47.8019		44.9008				5	27.2605		16.5185
									6	51.2467		48.7503				6	30.6404		23.8238
									15	62.0735		70.1196				15	38.0987		40.2086
									30	71.1788		84.8741				30	43.9287		56.8676

## Sheet: ED Figure 2e
										SC1							CCC1
ED Figure 2e											Nicks	DSBs	Supercoil	Total				Nicks	DSBs	CCC	Total
										0	444.166		9364.06	9808.23			0	1773.68		9489.34	11263
										1	1458.64	661.711	9292.85	11413.2			1	2444.9	494.091	8657.72	11596.7
										5	2123.79	4337.1	6428.15	12889			5	2355.63	2845.51	7559.35	12760.5
	Time (min)	Supercoiled			Relaxed CCC					10	1683.77	4750.82	3854.51	10289.1			10	2394.88	3855.49	7985.19	14235.6
	0	0	0	0	0	0	0			20	1103.65	5548.46	3186.64	9838.75			20	2108.53	4574.64	6320.11	13003.3
	1	14.05	20.78	16.68	9.59	7.6	3.92			30	738.88	4856.28	1314.78	6909.94			30	1947.59	5720.88	5668.86	13337.3
	5	45.6	42.77	42.13	25.01	17.57	17.24
	10	58.84	52.53	61.45	28.16	29.59	21.75				Nicks %	DSBs %	Supercoil %					Nicks %	DSBs %	CCC %
	20	65.97	66.78	79.52	35.65	34.55	27.82			0	4.5285	0	95.4715				0	15.7478	0	84.2522
	30	85.96	90.53	92.95	41.75	38.39	35.05			1	12.7803	5.79777	81.4219				1	21.0827	4.26061	74.6567
										5	16.4775	33.6495	49.873				5	18.4603	22.2994	59.2403
										10	16.3646	46.1733	37.4621				10	16.8232	27.0835	56.0933
	Black number: quantified as method 1									20	11.2174	56.394	32.3887				20	16.2154	35.1807	48.604
	Red number: quantified as method 2									30	10.693	70.2796	19.0274				30	14.6025	42.8937	42.5037
											Method 1		Method 2					Method 1		Method 2
										0	-0.00149505		0				0	-0.00218103		0
										1	14.0481		0.760461				1	9.59332		8.76373
										5	45.597		31.353				5	25.0097		20.3385
										10	58.0079		58.8372				10	28.1567		15.8509
										20	63.0813		65.9695				20	35.646		33.3978
										30	76.4426		85.9593				30	41.7463		40.2608
										SC2							CCC2
											Nicks	DSBs	Supercoil	Total				Nicks	DSBs	CCC	Total
										0	514.218		8981.14	9495.36			0	1509.63		13241.2	14750.8
										1	1868.82	1044.94	8208.18	11121.9			1	2262	436.722	12439.8	15138.5
										5	1808.03	4349.25	6619.08	12776.4			5	2246.18	2096.03	11277.7	15619.9
										10	1640.25	5241.9	4263.72	11145.9			10	2363.16	3259.36	8497.23	14119.8
										20	3238.94	4261.12	2983.37	10483.4			20	2991.91	3829.41	8410.06	15231.4
										30	755	5134	850.275	6739.27			30	2508.97	4454.3	7359.55	14322.8
											Nicks %	DSBs %	Supercoil %					Nicks %	DSBs %	CCC %
										0	5.41547	0	94.5845				0	10.2342	0	89.7658
										1	16.803	9.3953	73.8017				1	14.942	2.88484	82.1731
										5	14.1514	34.0414	51.8072				5	14.3802	13.419	72.2008
										10	14.7162	47.03	38.2538				10	16.7366	23.0837	60.1797
										20	30.8958	40.6462	28.458				20	19.6431	25.1416	55.2154
										30	11.203	76.1803	12.6167				30	17.5173	31.0993	51.3834
											Method 1		Method 2					Method 1		Method 2
										0	-0.00453278		0				0	0.00420377		0
										1	20.7783		8.60648				1	7.59685		6.05232
										5	42.7728		26.3002				5	17.5692		14.8287
										10	56.3262		52.5258				10	29.5903		35.8273
										20	66.122		66.7818				20	34.5546		36.4857
										30	81.9633		90.5327				30	38.3866		44.4193
										SC3							CCC3
											Nicks	DSBs	Supercoil	Total				Nicks	DSBs	CCC	Total
										0	460.8		9878.97	10339.8			0	1255.05		7827.48	9082.53
										1	1581.1	902.773	9263.48	11747.4			1	1607.52	219.653	8472.37	10299.5
										5	1589.46	3531.03	5869.1	10989.6			5	1640.28	1748.85	7522.5	10911.6
										10	1156.58	3855.16	3808.54	8820.28			10	1748.54	2512.24	7719.29	11980.1
										20	645.809	3698.87	2023.38	6368.06			20	1605.51	3194.97	6726.78	11527.3
										30	442.854	3140.39	696.776	4280.02			30	1523.12	3836.96	5607.81	10967.9
											Nicks %	DSBs %	Supercoil %					Nicks %	DSBs %	CCC %
										0	4.45658	0	95.5434				0	13.8183	0	86.1817
										1	13.4592	7.68491	78.8559				1	15.6077	2.13265	82.2597
										5	14.4633	32.1307	53.406				5	15.0324	16.0274	68.9402
										10	13.1127	43.7079	43.1794				10	14.5954	20.9702	64.4344
										20	10.1414	58.0847	31.7739				20	13.9279	27.7166	58.3554
										30	10.347	73.3733	16.2797				30	13.8871	34.9836	51.1293
											Method 1		Method 2					Method 1		Method 2
										0	-0.00342118		0				0	-0.00171369		0
										1	16.6841		6.23031				1	3.92033		-8.23879
										5	42.134		40.59				5	17.2398		3.89627
										10	52.3606		61.448				10	21.7456		1.38218
										20	63.7661		79.5183				20	27.8246		14.062
										30	79.2603		92.9469				30	35.0507		28.3574

## Sheet: ED Figure 2f
ED Figure 2f									Native 1				Native 2				Native 3
									0	589.657	0			5025.53	0			1526.35	0
									1	694.409	0			4901.73	2.46342			1508.03	1.20025
	Time (min)	Native			Denature				5	557.681	5.42281			4886.38	2.76886			1493.33	2.16333
	0	0	0	0	0	0	0		10	507.606	13.915			4656.98	7.33355			1400.32	8.25695
	1	0	2.46	1.2	5.8	13.06	11.24		20	463.829	21.3392			4321.06	14.0178			1189.75	22.0526
	5	5.42	2.77	2.16	15.16	14.38	24		40	344.251	41.6184			3112.23	38.0716			887.707	41.8412
	10	13.92	7.33	8.26	21	38.31	35.24		80	167.616	71.574			1827.26	63.6405			427.17	72.0136
	20	21.34	14.02	22.05	35.1	41.78	48.86
	40	41.62	38.07	41.84	63.95	62.48	68.82		Detarure 1				Detarure 2				Detarure 3
	80	71.57	63.64	72.01	83.28	82.21	85.22			3051.1	0			2963.84	0			2560.24	0
										2874.02	5.80381			2576.73	13.0611			2272.42	11.2419
										2588.54	15.1604			2537.52	14.384			1945.75	24.0013
										2410.29	21.0026			1828.37	38.3108			1658.02	35.2397
										1980.31	35.0952			1725.53	41.7806			1309.41	48.856
										1100.04	63.9461			1112.15	62.476			798.399	68.8155
										510.103	83.2813			527.132	82.2146			378.291	85.2244
