# Supplementary material for: Reconstitution of SPO11-dependent double-strand break formation
Source: Nature. 2025 Feb 19;639(8055):784–91. doi: 10.1038/s41586-025-08601-2 (PMC11922745; doi:10.1038/s41586-025-08601-2)
Supplement: Supplementary file 11 — Source Data Extended Data Fig. 5 [file 41586_2025_8601_MOESM11_ESM.xlsx]

## Sheet: ED Figure 5h
ED Figure 5h
		SPO11-E224A
	Concentration (nM)
	0	0	0	0
	0.2	53.12	37.4	36.96
	0.4	77.55	59.48	48.46
	0.8	83.55	79.32	75.55
	1.6	91.89	89.54	83.73
	3.1	97.68	95.67	95.35
	6.2	98.97	94.92	94.54
	12.5	99.35	97.16	97.02
	25	99.85	98.47	98.16
	50	100	100	100
