# Supplementary material for: Reconstitution of SPO11-dependent double-strand break formation
Source: Nature. 2025 Feb 19;639(8055):784–91. doi: 10.1038/s41586-025-08601-2 (PMC11922745; doi:10.1038/s41586-025-08601-2)
Supplement: Supplementary file 12 — Source Data Extended Data Fig. 7 [file 41586_2025_8601_MOESM12_ESM.xlsx]

## Sheet: ED Figure 7a
ED Figure 7a
		Ex. 7a
			SPO11 complex (nM)			Band Intensites				Shifted Intensites				Shifted Intensites (%)
			0			23132.3	12878.4	25532.9		0	0	0		0	0	0
			0.2			22583.4	12582.7	23974.3		548.9	295.7	1558.6		2.37287	2.29609	6.25328
			0.4			21906	11741.7	22433.8		1226.3	1136.7	3099.1		5.30125	8.82641	12.434
			0.8			16673.1	8669.29	18554.7		6459.2	4209.11	6978.2		27.9229	32.6835	27.9974
			1.6			14595.1	6412.57	15624.7		8537.2	6456.83	9908.2		36.906	50.2068	39.7529
			3.1			13794.5	3600.83	9801.99		9337.8	9277.57	15730.9		40.3669	72.0398	63.1142
			6.2			7379.46	3376.36	6874.3		15752.8	9502.04	18658.6		68.0989	73.7828	74.8605
			12.5			5725.78	2126.95	4211.08		17406.5	10751.5	21321.8		75.2477	83.4844	85.5456
			25			4934.04	1474.6	2979.66		18198.3	11403.8	22553.2		78.6703	88.5498	90.4862
			50			2371.03	1184.57	2213.34		20761.3	11693.8	23319.6		89.7501	90.8019	93.5608

## Sheet: ED Figure 7c
ED Figure 7c
		Time (min)		Main		Nicks		DSB		DSB (%)
		0		36587		0		0		0
		1		35049.4		0		0		0
		2		36547.4		0		0		0
		4		34620.4		0		0		0
		6		35249.5		0		0		0
		8		35155.6		0		0		0
		15		35597.4		0		300		0.835715
		30		33689.8		0		621.812		1.81225
		45		34174.4		0		920.276		2.62227
		60		32875.3		0		1463.52		4.262

## Sheet: ED Figure 7d
ED Figure 7d
		Time (min)		Main				Nicks				Nicks (%)
		0		37564.9	31809	38958.1		0	0	0		0	0	0
		1		36528.1	31231.5	38146.2		811.9	577.5	811.9		2.76002	1.81552	2.08403
		2		35167.1	29429.6	36191.2		2766.9	2379.4	2766.9		6.38309	7.48027	7.10225
		4		29015.8	27643.9	34763.5		2864.3	2792.28	3711.97		8.9846	9.17421	9.64763
		6		29038.8	29961.2	33704.6		4375.27	4162.44	5125.67		13.0941	12.1981	13.2002
		8		28727.2	28399.9	32647.8		5415.63	4908.06	5961.25		15.8617	14.7354	15.44
		15		26967.2	26514.2	32123.8		5633.22	5679.8	6966.8		17.2796	17.6424	17.8222
		30		27202.9	25754.1	32896.2		6680.36	6345.38	8389.42		19.7158	19.7679	20.3204
		45		27042.7	25612.4	29204.6		7156.34	6765.9	8366.48		20.9256	20.8964	22.2684
		60		25864.3	24096.8	28711.6		7148.39	6635.96	8378.84		21.6535	21.5925	22.5903

## Sheet: ED Figure 7g
ED Figure 7g
		Blank-Rapamycin		Blank+Rapamycin		"- Rapamycin"		"+ Rapamycin"
		-71.9689		81.1637		113.452		105.725
		55.8516		61.3402		104.256		73.4666
		-59.6145		74.3719		131.841		86.2256
		-48.6248		-65.0343		143.938		94.9786
		-71.6638		70.5059		110.881		-107.889
		-54.9486		-82.1283		107.097		237.739
		-53.8006		100.408		93.912		111.217
		54.1136		-91.2383		107.753		65.7353
		49.2287		76.8757		109.414		76.9645
		70.9007		-83.2247		134.427		115.146
		-62.8702		-89.0243		209.839		264.391
		49.5521		87.5689		145.814		124.858
		58.5101		-76.8994		73.0018		240.167
		-55.692		-76.0168		111.758		238.118
		42.1145		-79.0104		108.805		122.286
		-63.3591		59.2198		105.441		87.1493
		-51.6297		91.527		154.176		115.099
		-48.2087		66.5259		122.811		118.314
		-52.887		-88.7435		159.677		102.658
		118.189		98.0669		112.183		248.929
		56.4838		92.3786		110.085		76.532
		-50.4359		83.9561		127.644		564.694
		-56.5319		71.8371		153.494		105.632
		-62.4741		66.6179		116.986		95.3024
		59.6641		-70.9445		62.145		162.917
		-59.7589		66.9654		106.868		239.374
		-50.5889		-62.0041		132.153		160.227
		-61.9847		-73.4101		117.795		98.3818
		-53.2258		81.5185		112.93		216.957
		63.0921		-64.5991		134.352		110.793
		-63.2619		100.632		78.2878		247.909
		-51.7346		63.4498		148.227		87.4812
		-47.2787		-69.2959		103.86		-62.6798
		52.1049		-63.7298		104.557		112.07
		53.6353		83.7717		99.6106		148.644
		52.2154		-66.8923		109.322		136.439
		-49.2127		76.4515		123.481		-48.4558
		-49.1252		-56.4313		111.532		63.6558
		-47.6838		-76.5899		134.8		239.293
		58.1918		-49.1277		99.8047		87.0615
		-61.2136		-72.5623		120.723		115.284
		49.197		-88.9574		101.207		141.811
		-59.3195		-83.3712		137.546		103.09
		-70.8755		64.9654		115.512		124.309
		58.5296		76.1311		137.695		62.274
		81.8727		-86.0438		104.412		-65.232
		-51.693		-79.522		89.7957		167.87
		62.0846		-82.5575		231.356		271.036
		-46.7878		75.0539		124.204		129.529
		44.0206		-83.9992		118.781		117.924
		-48.8358		72.1007		109.239		230.798
		38.6839		-88.1718		235.356		57.3512
		-56.6454		78.1231		87.3198		65.6553
		-65.2141		90.8778		126.526		72.6919
		41.6188		-71.1514		125.289		66.2265
		59.964		-83.331		122.125		73.9187
		51.0005		72.1647		94.3674		78.0643
		41.6532		55.5658		117.822		45.3767
		-54.0204		-73.6669		106.849		219.135
		45.1384		88.5468		104.594		142.496
		47.6394		76.8451		100.434		157.572
		40.1445		86.5266		158.857		132.949
		-56.7178		107.758		190.984		106.813
		-53.3432		-96.6317		169.563		100.357
		51.9994		89.4795		60.2269		67.304
		-49.7256		-64.638		134.434		258.5
		-61.2437		-46.6605		-45.2356		75.34
		-48.0115		-92.1256		87.0088		110.292
		60.2401		-100.965		106.046		101.478
		-44.1143		-65.7142		110.592		74.6216
		44.0013		-97.5777		111.199		241.464
		-40.3565		73.279		116.884		117.879
		45.1386		-63.3937		126.541		-64.1197
		-62.6312		-78.4278		88.849		226.767
		66.9276		-76.1095		127.916		63.8186
		-49.2055		73.4986		113.88		-59.8819
		55.7869		-78.9641		104.366		63.2997
		-69.9993		-89.5679		99.2534		227.518
		43.5093		-74.1627		69.6175		152.941
		67.2104		68.6302		122.224		92.6481
		54.6773		-70.7527		84.4361		111.23
		-52.6178		-73.0776		-55.4694		119.076
		61.8248		59.5756		122.867		118.268
		53.004		76.2699		112.364		-54.2518
		95.3324		90.0501		136.388		106.286
		-48.7438		69.092		58.7178		110.74
		-61.8927		70.3954		117.41		203.361
		57.0349		-72.5723		127.023		109.269
		59.2096		79.115		132.371		221.404
		49.7758		-62.5988		113.403		122.448
		62.5656		-74.0155		107.329		109.031
		60.4426		-57.6663		129.912		137.619
		188.489		69.1047		138.919		128.893
		54.085		68.0024		79.5222		-200.348
		66.3517		-55.3485		139.571		92.5692
		-61.42		-57.8583		138.886		109.67
		56.8244		-69.7367		107.918		-70.4131
		-70.5045		-86.7027		51.5795		215.591
		-41.8142		78.5069		130.216		68.6166
		-51.1412		-77.4473		116.508		101.06
		-41.1787		101.337		132.543		98.9769
		-67.2388		-86.4917		110.523		153.174
		-43.8742		74.0698		117.112		144.177
		-57.9154		-84.7017		136.684		152.681
		-55.5989		-86.3705		115.745		138.933
		62.8396		80.8916		138.851		64.6851
		-70.4367		85.2192		76.4112		104.116
		47.4953		-96.115		81.9212		93.9466
		58.1165		-84.4096		118.568		58.4207
		84.2916		57.5884		125.308		103.898
		54.2455		-62.3848		131.004		118.637
		68.4612		54.5982		144.4		80.2037
		52.003		-71.4104		123.462		51.9917
		-68.9623		72.9634		108.487		95.5526
		-56.9902		86.3516		149.288		99.2015
		76.1064		-64.0591		137.32		109.65
		44.9106		-89.1191		123.007		119.729
		-72.5333		72.0462		161.072		90.1746
		54.0754		-70.383		133.889		73.1218
		-43.7949		-80.1576		-57.8101		99.7392
		-53.7352		79.8477		106.577		118.895
		-45.0179		96.8382		62.0239		269.358
		56.956		-96.9339		96.2171		123.089
		-45.613		68.684		92.279		50.0107
		46.874		78.4697		188.964		81.7495
		44.6458		57.5968		44.2542		84.9838
		-49.2277		84.1398		134.368		142.407
		43.3544		-98.4727		118.83		113.641
		-44.9451		71.0771		132.196		-98.2375
		38.3798		73.8354		128.146		125
		84.8326		60.5738		106.974		68.8624
		57.0181		84.6146		77.1251		107.032
		-52.7085		-52.5539		181.42		118.781
		51.4		106.962		129.161		105.632
		51.5		72.1949		148.342		370.666
		45.6309		92.8559		125.557		88.4563
		-49.901		-51.1688		125.063		128.056
		-59.4195		-77.4935		115.087		-72.9026
		-60.5714		-84.2012		121.604		159.543
		-48.8859		63.3981		150.039		222.952
		-43.3762		67.4263		125.296		-60.6554
		-48.3382		-74.7232		66.5303		107.145
		64.7096		86.142		81.2911		128.343
		62.2335		94.2183		142.761		56.3384
		72.8963		-70.343		133.898		237.784
		-50.0488		-75.3723		62.0593		111.834
		45.6965		95.5682		68.9313		217.328
		52.838		-79.4501		120.654		115.183
		-54.6533		-94.502		135.263		-71.8196
		54.9547		-83.9094		100.282		147.749
		-57.563		69.3563		91.0083		248.223
		51.9234		-114.013		93.9313		95.6033
		72.4369		86.9278		132.187		245.076
		59.0191		-77.4767		143.25		100.417
		-61.9148		59.1176		154.894		64.1663
		-44.0239		-54.1111		113.701		63.342
		49.3911		58.1447		140.023		100.675
		-57.8583		85.8536		112.668		82.4752
		63.0333		87.8132		168.263		-69.5691
		57.1857		-79.7015		47.6279		-67.834
		-51.0342		-73.4106		102.4		-56.5397
		43.169		-68.5061		76.4012		76.3891
		59.1974		-68.3888		123.722		243.55
		-50.7393		89.2167		110.942		115.486
		55.3449		-47.4459		93.0976		131.217
		58.73		-71.4227		122.662		111.885
		-51.7046		-75.6525		-76.0775		120.907
		47.7093		-88.7339		-78.7548		228.203
		60.9783		-91.9452		55.9335		116.291
		-49.0955		-65.4391		118.219		283.654
		55.2336		67.9098		-53.2146		-57.5815
		44.2117		71.3547		-55.3888		107.884
		57.1433		-90.2329		97.41		234.31
		68.1788		-84.7639		106.559		73.287
		46.8287		76.0881		130.187		-56.6801
		-49.5195		-52.5998		124.726		199.963
		-55.9136		-96.7401		104.432		-94.1345
		-48.6138		92.5896		124.004		59.5486
		-51.1788		63.42		185.803		102.696
		-70.2809		63.1824		131.348		137.845
		49.1549		-83.6251		111.729		125.333
		43.5003		-85.7683		60.033		147.835
		58.1631		82.6989		-71.4221		317.916
		56.2313		93.1514		100.441		89.8353
		53.9322		90.1513		158.245		71.133
		-44.0474		-71.3584		132.154		134.932
		-45.6487		66.859		67.6203		188.324
		-63.3674		74.7908		72.2079		137.903
		-51.8583		98.7776		96.6587		144.356
		-63.0422		60.0478		102.195		263.11
		50.9126		-85.0156		104.983		-79.6646
		-51.7671		-59.3547		112.37		73.1072
		-52.6975		91.917		123.108		147.895
		-66.5096		-75.911		123.433		183.192
		-50.5938		-69.6726		98.0869		113.592
		43.4001		80.3367		132.917		183.247
		-52.5078		-85.813		70.4273		131.024
		-65.8371		59.4182		48.5919		252.706
		44.7439		-85.121		121.711		-58.6829
		57.5097		83.2542		121.468		158.111
		-52.7585		-84.9968		125.184		-91.7597
		36.8959		94.4445		130.814		110.776
		56.5273		75.798		-64.8157		236.657
		-63.5983		-78.6124		139.809		255.101
		57.7867		61.8914		193.305		122.559
		-70.0863		73.9329		105.98		139.423
		-69.4834		-62.7669		155.788		107.772
		-58.0064		84.3541		114.235		127.4
		63.5892		-57.263		103.008		705.474
		-70.0778		62.3612		122.268		-78.8583
		-58.5691		85.2363		107.13		-90.702
		58.5198		84.5113		139.815		-58.6934
		-65.0718		79.8437		-60.0792		256.883
		-66.972		-88.416		99.1451		130.523
		-74.2122		58.4043		114.156		-87.4417
		59.332		-79.7596		151.31		241.422
		-60.3851		-74.8369		106.186		118.11
		-42.9392		-104.462		134.144		243.787
		53.0201		-83.8809		116.734		117.758
		40.4815		69.9708		-52.2416		-64.0536
		-57.5934		-79.8445		-61.649		104.862
		-66.4806		85.644		180.512		98.9896
		-41.0808		-80.0476		114.932		94.4733
		-42.863		-69.8679		96.6991		65.7692
		-43.1155		92.2584		99.8998		65.705
		61.941		-84.9539		139.222		78.2092
		80.1938		-95.1742		111.39		111.235
		-49.902		-103.704		125.652		209.346
		-38.6425		85.4356		124.53		170.739
		-50.672		94.3766		123.957		141.685
		-49.4091		-64.6187		108.896		274.851
		-52.4347		88.939		140.233		290.617
		94.9442		63.1267		168.847		314.59
		62.0886		-74.3895		134.369		141.287
		-51.9394		76.0051		115.362		114.267
		-59.2814		-60.3124		115.99		-93.0075
		-69.6387		-91.819		64.3025		293.159
		59.1507		-81.4758		-81.113		264.356
		-52.2596		90.0493		-45.1103		75.9883
		48.5743		85.6236		116.013		186.558
		-63.9667		61.9326		138.117		230.145
		57.9523		101.065		101.981		206.698
		47.3442		79.689		110.079		134.166
		-62.1475		69.5505		117.054		68.5939
		-45.6554		106.771		112.065		133.946
		-59.0822		-69.7604		118.906		206.538
		55.2627		-101.723		134.409		172.949
		-61.8464		82.2312		-82.7137		122.047
		84.084		60.569		115.777		111.7
		-59.4829		55.2135		192.599		226.047
		-50.6576		113.826		118.46		309.427
		42.6125		-66.7052		-46.9838		130.858
		-51.5957		74.0635		47.1445		210.205
		-46.6407		-81.4179		111.652		125.156
		60.8247		99.5747		116.798		63.4893
		49.8163		-52.4887		76.2109		74.8191
		53.4418		288.664		43.8264		-61.5684
		52.6113		-115.613		85.5129		-55.3775
		-43.4702		-74.9779		89.4002		114
		-47.2797		80.0702		119.375		229.187
		40.2778		-67.6227		53.3991		152.592
		71.2609		82.4956		127.171		225.785
		36.7066		-65.881		104.701		132.856
		63.2756		90.0381		-59.3266		227.169
		-41.14		-91.8221		42.6126		124.591
		54.9001		-65.1916		136.403		55.5365
		73.8353		-61.8235		151.824		-99.0798
		-57.5819		65.321		106.869		109.602
		55.2115		-60.6086		125.654		141.957
		-44.4516		-75.7507		89.9371		109.326
		-48.8995		85.7035		504.031		108.84
		54.0039		-91.9843		107.52		235.038
		-47.6201		52.5147		124.553		223.401
		44.376		64.6558		108.852		62.2514
		-48.0745		-84.3073		116.192		156.99
		-62.5122		91.7222		45.6521		149.654
		-53.523		90.9783		75.4348		273.997
		-43.2894		65.1712		111.648		98.2886
		64.2724		75.8125		117.666		315.589
		49.8423		55.2193		-61.9991		260.322
		-50.3029		64.0485		147.276		144.44
		-63.4225		-68.2312		133.673		112.618
		-53.0671		77.4282		109.13		106.276
		48.7693		-75.3123		124.27		108.582
		55.2395		-77.1554		52.1395		70.7457
		-53.2885		82.7315		114.304		143.621
		-54.7424		-77.056		105.037		221.519
		-52.1906		-62.1393		106.625		124.814
		-69.6244		69.7191		106.345		213.79
		-60.1934		110.757		116.442		283.509
		41.6585		63.8963		115.536		-64.4814
		53.4683		-79.0116		146.744		93.2972
		38.0747		75.2301		110.5		-71.3264
		68.4707		61.65		87.1399		143.694
		50.7014		-96.9411		87.849		127.844
		-49.0052		-74.0719		112.151		137.47
		52.0506		-81.0236		153.039		93.0649
		41.8878		-68.3985		137.816		118.602
		-55.637		79.5969		133.832		96.8114
		-57.8367		-87.6098		69.867		117.92
		-62.3794		64.535		57.8485		79.3216
		58.7727		-72.4265		132.144		107.459
		-57.4362		90.4148		123.332		221.278
		-67.4772		54.5041		146.527		98.1561
		44.5406		-89.9974		145.314		157.082
		70.2098		68.4998		111.054		99.8999
		-52.9789		-68.6055		190.676		127.703
		-53.9129		-86.7418		106.949		150.342
		-59.7185		-95.2216		122.153		120.137
		75.9989		80.5959		93.9869		119.664
		-60.1056		88.5065		183.923		69.4078
		-60.6321		-108.746		220.739		242.591
		-48.7646		-82.033		141.249		138.267
		-68.2232		-58.7365		136.646		84.8305
		40.5908		-85.7613		130.632		57.0941
		-51.805		74.6892		-65.2892		286.886
		65.1973		-71.0818		129.885		145.267
		54.199		-64.491		132.029		-46.6256
		54.1437		-69.767		106.644		123.416
		-58.2441		-85.9022		103.582		85.1084
		-74.9507		-87.0248		121.865		140.439
		44.4039		75.1898		106.134		121.346
		61.358		-91.136		118.367		223.537
		53.0187		80.1587		122.878		92.9198
		-47.9004		95.7632		140.988		-73.2696
		-56.1335		67.141		117.532		72.1285
		-50.8518		76.1428		79.9228		199.069
		-52.9025		-81.8113		127.119		80.1002
		-52.826		-72.3963		98.8542		-62.1242
		-43.3823		-69.7149		128.056		250.13
		59.2738		-67.4564		114.476		127.494
		-59.2212		-75.1891		74.0841		230.063
		57.8551		99.3778		133.981		133.551
		56.4705		68.7711		121.728		-70.3087
		-55.3969		71.9721		87.6798		-83.5701
		-60.9198		-85.2106		116.495		84.1029
		43.1139		-113.411		143.551		100.669
		-44.7278		91.7412		-43.3661		64.5617
		44.1224		88.4364		115.738		88.8277
		-52.4361		79.7527		101.158		-85.6996
		43.8043		-61.829		-51.2199		115.89
		58.3546		-76.646		126.721		134.665
		44.8774		-106.299		208.36		77.9761
		-52.9155		97.5669		112.981		252.992
		80.6036		72.5324		114.708		217.024
		-41.1228		83.6414		138.631		53.0132
		-57.2156		-65.7408		120.228		95.5505
		-80.0106		-73.9529		129.701		88.0153
		-46.7011		-76.3019		79.3039		-73.6828
		59.0539		55.7608		115.745		102.133
		44.9092		75.892		190.021		72.9816
		90.1083		-52.9429		74.616		107.381
		50.2533		-84.2315		61.537		116.526
		52.7589		68.6104		101		63.5824
		-48.7839		-84.6562		52.1777		-66.5172
		-45.2011		-73.8561		69.0258		131.338
		54.7555		-67.648		120.058		86.714
		-64.1051		-79.6525		164.39		209.661
		-44.4713		64.8498		89.4792		221.085
		-62.5371		-78.5085		130.125		117.427
		-46.9777		-84.059		100.559		77.7945
		66.0053		-82.169		90.5655		64.7075
		74.8084		-90.3963		53.437		104.323
		-58.9279		-77.0393		104.19		98.5785
		47.4984		103.422		187.634		220.82
		-44.5515		85.9201		121.635		57.7746
		-38.8353		-87.2094		119.134		127.179
		-57.3784		100.7		129.378		-77.0225
		-47.6001		73.0352		123.315		58.8127
		-42.7506		77.0639		134.069		97.1161
		61.2807		-65.7829		99.0826		167.71
		-59.4934		67.1487		120.069		-54.5965
		52.6348		-104.668		111.949		122.047
		56.2507		-80.4022		122.725		54.7454
		-53.8602		97.7693		177.845		230.686
		54.2814		-77.814		148.933		176.715
		-52.0873		-77.2129		126.854		88.1301
		62.5892		-76.566		53.9698		-303.489
		67.2628		73.4952		108.355		72.2114
		48.4694		86.0861		139.797		92.7502
		-51.6642		-63.2011		178.181		327.979
		-47.3349		-74.8602		121.046		126.433
		59.3804		-78.2883		121.711		-71.4527
		-49.012		60.4664		97.3242		61.1138
		51.0193		93.8212		-72.4375		-233.786
		56.2626		-67.3302		132.71		-49.151
		-59.8691		70.4397		142.311		217.185
		-47.319		73.0186		121.934		77.5723
		-47.889		-72.1538		74.2139		83.9477
		-64.7703		93.2003		135.963		275.169
		-54.2665		93.5983		112.879		-72.3608
		64.8572		60.2717		98.931		130.557
		44.5411		-69.5138		131.214		81.7209
		-57.8567		-73.6983		97.4261		111.842
		41.2292		85.6215		158.071		-64.4888
		-48.1155		-96.2193		67.9374		218.165
		52.9142		70.7909		85.3776		239.239
		50.1243		-82.7469		148.017		125.157
		-43.6026		-69.0046		92.3949		138.301
		55.0508		-83.9662		98.7737		219.915
		61.9313		70.9335		107.169		111.9
		67.3462		-82.1839		131.859		204.226
		-38.9218		86.7693		120.743		87.6132
		-47.3589		73.6383		123.977		189.632
		-50.6336		62.846		121.231		128.123
		-55.7895		-71.0795		128.229		113.924
		56.3885		-69.6228		119.375		94.4327
		45.237		-77.9908		134.593		137.983
		64.459		-79.7607		71.9011		288.555
		-63.821		119.008		126.415		249.115
		-47.8468		69.0061		107.229		189.115
		59.8322		-85.5405		103.573		163.547
		-65.6064		88.9186		118.122		212.834
		-66.8553		69.1225		124.883		245.323
		75.5752		70.2552		113.596		61.6424
		68.2737		-81.9601		121.153		78.2511
		-43.1694		-103.688		135.768		111.853
		-62.1225		76.4553		138.905		334.208
		48.6043		-59.2771		145.19		228.624
		41.9286		81.1915		161.873		135.661
		-67.1702		85.2623		113.651		85.3884
		102.452		-66.8039		115.716		81.2677
		57.1532		-52.3903		120.239		59.8623
		46.9005		-61.2705		153.401		230.098
		-55.5541		-88.1304		143.657		104.414
		38.9436		87.434		79.9136		114.495
		-57.1804		99.1383		201.837		169.525
		-47.0942		93.8598		126.599		101.134
		73.1107		-68.2109		57.8956		130.469
		-59.0996		-78.1737		126.053		111.89
		-40.0554		78.2933		126.869		264.185
		52.1431		59.0829		99.2536		210.891
		-59.9865		-58.2566		155.519		98.7791
		61.8348		-62.4667		146.138		102.748
		44.7261		-72.4157		139.307		223.58
		-51.4243		-88.1655		82.0391		108.872
		55.8675		-83.3012		-69.9187		-80.9752
		69.5088		75.5052		117.569		183.815
		59.8716		90.0191		108.182		197.963
		-50.4957		-65.9225		110.543		231.818
		-50.0984		-80.1416		115.333		93.9698
		77.7532		80.9077		39.9078		202.034
		-66.9628		-63.1511		111.088		218.279
		-39.8458		78.2629		43.6434		100.147
		47.1548		-80.7297		134.871		206.98
		-50.7705		62.2486		-50.3539		104.585
		45.9305		-76.24		93.3519		148.603
		51.3062		96.2942		136.609		127.248
		53.2335		53.816		111.541		83.0713
		-43.9198		-81.117		78.285		117.292
		59.1528		-79.6816		89.6966		185.475
		58.266		-93.8309		106.647		83.3469
		-56.8288		-68.2667		76.7852		242.902
		-36.6405		-69.5877		144.8		83.6154
		-54.6081		91.2647		222.385		129.689
		-59.8637		-57.6718		125.555		189.564
		49.8563		-67.9199		100.066		-83.8405
		-39.333		-56.973		122.452		109.488
		-52.9963		80.5332		67.4452		-59.6358
		55.8152		-83.617		79.7212		129.661
		-67.7373		-69.6002		118.708		-68.317
		41.3804		71.857		147.25		287.772
		53.6419		88.1172		132.617		-111.189
		-60.5321		-86.63		140.243		113.299
		-57.0288		62.8087		136.123		113.555
		64.4292		-71.498		114.76		92.5297
		-68.0939		74.3975		125.765		89.896
		45.2122		49.1566		128.678		214.077
		-53.91		-89.0721		112.711		120.202
		-50.0461		-61.5959		125.777		109.742
		-53.1852		-70.0409		127.344		116.254
		-42.6114		104.518		108.769		145.909
		44.0272		75.1272		120.207		141.85
		-54.3186		97.0875		84.1742		81.7856
		-59.059		-90.9639		87.9566		188.655
		-48.515		-68.1371		133.856		-55.5651
		-46.2449		-75.3365		61.3898		140.505
		49.4		-74.2569		109.599		240.286
		-50.8311		-55.454		69.1064		145.029
		-63.4804		-67.0547		120.937		97.8189
		-34.2108		68.9391		87.0538		127.731
		-52.5887		77.0085		231.269		-65.7282
		-54.8308		-59.0514		101.347		115.483
		-48.0292		-76.1557		52.6093		145.654
		-49.4387		59.7046		102.887		-89.5748
		-55.0754		70.8896		201.198		256.054
		-57.3213		106.544		106.462		244.04
		-59.343		-62.5306		134.603		100.095
		45.1752		75.9962		103.312		105.451
		-46.3329		77.1031		-57.5322		70.0911
		53.1016		75.291		130.751		226.57
		60.0787		78.6607		210.252		263.879
		44.6757		93.2598		152.099		205.74
		-62.1087		90.8174		145.199		104.225
		52.426		-73.9224		113.146		108.867
		-62.3117		63.8475		169.322		211.699
		46.1715		71.1386		111.539		150.303
		-62.2993		-72.3812		130.566		261.171
		50.7129		55.1969		149.297		-78.7243
		42.6832		-58.5622		130.103		92.9774
		-49.8766		91.5018		106.52		87.7601
		-53.7467		85.7063		141.419		234.623
		58.454		74.6058		140.287		87.9839
		45.2402		-69.4145		131.563		90.6991
		53.4078		-65.1099		85.4675		99.3399
		68.3718		80.2368		77.3449		70.0933
		66.5384		75.2765		112.744		126.767
		60.5162		82.9291		125.654		184.094
		55.4624		81.9102		132.161		154.446
		-83.3701		-65.6792		112.943		134.833
		63.377		85.5961		175.465		-63.2788
		-77.4433		72.0776		113.334		290.683
		53.4207		81.9367		170.719		108.62
		-49.6363		-69.3789		121.578		286.238
		-86.5258		-52.1252		101.385		110.48
		-62.6571		-71.3343		129.66		153.942
		-55.1638		-75.48		119.914		148.396
		-63.8107		69.6413		110.28		-52.0814
		-72.0721		79.2443		121.357		102.27
		-72.4417		51.2648		140.559		113.509
		-59.6122		77.5486		156.92		222.917
		57.4915		72.8677		118.593		90.1472
		-45.8226		75.9798		97.441		99.2922
		-59.8118		77.9176		207.325		58.8509
		60.6873		92.5274		105.777		47.9711
		66.79		55.6938		65.6474		204.851
		-57.4168		56.0397		117.036		142.404
		71.0531		-68.7339		117.755		-78.5443
		76.2178		-67.1485		218.772		112.409
		72.6787		-65.8172		104.736		56.5649
		-49.9224		-35.1095		146.676		228.804
		-52.3087		-99.9519		100.303		91.4703
		57.0496		-87.87		94.4469		112.999
		52.3672		-69.4623		159.154		104.861
		39.3048		65.2316		318.09		239.902
		52.7574		73.8143		65.1577		433.606
		55.7445		77.4657		126.2		203.402
		-50.5362		77.0671		117.038		121.628
		-56.1425		-92.4237		93.5401		-72.1322
		52.2191		78.38		62.0273		-65.5456
		-47.5958		-76.4798		94.4546		141.909
		-44.919		63.9568		-61.3258		95.7612
		54.2343		93.5976		91.1999		-51.7518
		51.8471		-68.8689		61.5003		126.101
		-46.3848		79.1835		-65.8957		219.062
		-59.7327		-61.8232		52.9015		219.671
		-46.1799		48.8059		56.8582		139.504
		-54.1475		64.2255		48.2078		176.16
		-54.6824		-70.2575		105.754		161.556
		-61.2843		-65.7425		111.427		60.7997
		52.9213		57.599		105.032		359.367
		57.6145		-71.1349		193.557		93.7301
		-47.5445		63.0141		99.9941		120.8
		54.3267		-97.8598		132.926		84.1486
		-59.5677		70.6892		150.6		179.704
		43.9922		66.54		132.894		184.619
		45.3222		85.3406		145.212		114.027
		55.5066		-85.0509		70.2017		200.255
		-59.9891		85.7797		87.3711		268.333
		-49.9438		-76.2206		146.934		144.399
		-68.3218		53.0008		139.238		136.73
		64.4256		63.2269		145.606		-56.1966
		-57.7942		96.7587		131.64		195.893
		-64.9551		133.133		-47.7006		103.191
		37.9141		-74.6982		87.4271		81.7343
		51.9512		72.957		66.6398		-63.882
		65.7584		81.5121		104.198		107.431
		-55.4614		82.4942		117.66		244.245
		-48.6047		53.2318		124.744		81.5048
		55.5485		-62.8047		136.311		77.897
		-55.0672		-82.3812		129.909		152.344
		-56.7158		88.7554		97.8625		122.693
		-63.5529		-74.0283		132.815		56.236
		63.6211		-58.7545		106.266		127.646
		-45.3703		-49.9395		64.5225		100.789
		51.0976		68.9073		102.857		-63.337
		-56.6556		81.3295		147.27		139.664
		-74.1774		62.9779		74.5217		218.996
		-52.5761		70.1493		84.0023		-58.0082
		55.9114		73.1498		133.216		90.8527
		-48.7929		-66.3138		-77.4504		98.0908
		57.8028		-72.4743		120.484		-60.6297
		-56.0734		70.9351		93.5328		116.5
		-58.1976		71.5361		144.379		-66.8141
		68.0362		-77.1907		123.016		99.3519
		58.9976		75.273		109.051		54.382
		-56.4657		106.103		80.2547		143.679
		41.4152		64.5686		97.8899		61.5018
		46.2437		60.4108		131.89		109.421
		46.2348		-68.1215		128.649		69.7664
		52.0802		-56.0548		127.207		105.862
		73.8767		77.4885		62.7366		235.159
		-44.1527		84.5315		107.337		110.106
		-60.586		-65.3799		121.162		94.5846
		-49.092		-82.0899		138.778		224.023
		59.1239		75.238		134.622		60.304
		-63.0541		68.763		77.5681		233.471
		-45.7306		-74.1075		109.066		124.204
		-47.5736		-61.9336		126.947		109.873
		-70.0458		95.6898		242.612		779.68
		40.4458		77.1569		121.934		106.021
		60.7355		58.7536		134.988		123.36
		-48.4586		-86.6772		129.198		117.551
		47.3624		72.6604		90.7792		115.211
		74.2809		79.0284		-50.2989		151.391
		43.1589		-87.6328		126.821		314.033
		70.3053		-73.244		104.497		104.285
		48.2223		-46.8336		111.689		110.995
		46.7599		-56.9773		116.686		117.994
		40.7393		-81.7305		101.97		136.958
		65.7405		-62.3483		118.748		102.359
		36.2487		65.0769		162.017		180.505
		-46.3384		78.3799		153.049		90.9065
		61.1171		-64.2127		61.71		145.856
		59.0046		64.3204		79.1232		90.7517
		-49.3115		-65.6873		110.118		50.6503
		-42.6888		-67.3228		111.063		238.853
		59.9834		61.1801		167.278		255.676
		-57.292		-60.0208		87.6959		-59.7016
		-45.5976		69.5052		143.006		126.279
		-46.8377		-73.7797		111.167		-56.6672
		60.7962		-72.6458		110.787		78.9246
		-54.6968		-67.1831		165.092		141.583
		60.8743		-80.2025		133.727		118.076
		-51.9982		68.8651		132.77		97.051
		54.521		-83.2219		94.3408		132.634
		47.2476		-84.2303		171.842		83.5591
		-53.1947		-90.0277		142.733		109.068
		-44.9584		47.7069		114.014		-88.7532
		-57.975		-75.0864		131.02		49.4846
		46.4264		65.6742		146.022		270.674
		48.5607		-73.3571		143.129		-58.9044
		-49.7992		-59.9446		129.159		97.7441
		-55.0948		-135.776		49.3005		69.9453
		63.1747		-70.3115		110.912		141.745
		53.7565		87.9237		44.0195		99.6626
		53.0178		-90.4003		-45.1956		324.9
		53.082		-88.3254		127.894		129.594
		-48.8613		-70.4752		53.8248		105.077
		-37.9972		-103.837		97.8431		-71.9467
		46.1541		-119.496		137.043		107.523
		-62.1237		81.7634		116.701		269.333
		64.4068		-68.7323		193.698		175.265
		-62.5198		-89.8595		111.797		71.8236
		51.5867		57.6052		99.4826		110.091
		-51.6533		-115.687		177.562		101.669
		60.1404		65.6055		134.552		272.145
		-48.3756		94.3083		96.1238		134.222
		57.789		75.177		110.64		89.4732
		55.0895		-92.7458		104.882		197.92
		-62.5764		-66.8122		99.7421		129.915
		49.1327		-93.0816		64.9247		137.449
		-56.9117		-73.4272		113.956		133.562
		-46.0661		74.3776		55.5913		122.506
		46.1011		-57.4935		-55.7695		98.2692
		-56.3164		-87.7787		219.44		109.912
		51.4029		-67.3278		142.492		165.981
		51.2971		68.9589		83.7029		75.4047
		-68.3427		86.0092		229.574		117.206
		-57.6323		-100.326		127.145		103.23
		53.4576		-73.1787		124.937		60.6178
		64.0689		-78.3291		-99.9763		76.5625
		-48.7431		73.284		150.333		108.388
		-38.3853		-82.3868		125.498		85.166
		147.053		96.6832		141.572		78.2863
		44.4996		74.2925		123.375		90.4575
		46.8		-103.365		117.35		127.406
		-55.0591		-110.52		122.899		91.3886
		63.0557		-78.8726		116.576		120.029
		-58.9354		-67.7151		66.5222		111.439
		60.2034		-82.4578		111.243		-80.1773
		-41.9147		-65.7605		99.5101		-65.3713
		-47.0745		-65.5641		48.1896		147.351
		57.5523		-68.2045		166.415		190.143
		62.7407		59.092		118.276		114.448
		-65.6423		98.8024		157.458		231.878
		-45.7489		112.084		118.385		134.843
		57.6715		62.6116		122.222		123.06
		71.8009		-101.183		115.675		147.024
		-48.5745		113.082		142.058		127.923
		-65.245		-84.237		127.577		123.106
		-74.5934		-108.294		154.989		105.696
		-70.2057		-154.143		127.769		196.483
		-53.6804		56.1152		110.807		115.803
		-46.7229		-74.5284		96.3034		129.33
		-39.2201		96.5061		138.302		324.223
		-62.2785		63.4291		223.39		87.9077
		52.5875		-64.8964		143.508		242.448
		60.2592		77.7368		90.9971		102.328
		43.5285		-68.1581		137.874		68.9608
		-55.6074		86.2243		107.071		234.508
		-49.2029		85.6187		111.558		233.632
		47.5168		82.1043		87.9251		208
		56.7001		-50.9543		56.1477		133.554
		-59.4441		79.7147		174.513		202.13
		73.9094		-87.7048		71.0655		134.88
		-62.121		-77.5433		111.385		203.03
		-46.329		-47.6972		111.086		220.752
		-51.4747		71.8508		122.465		148.58
		102.907		-82.2941		126.928		100.61
		-49.9973		64.7544		464.666		92.5935
		-55.4139		-65.1049		191.439		235.184
		44.4735		-77.9571		89.7764		112.749
		57.4471		57.4817		-46.475		106.847
		-48.2456		112.828		122.96		-69.3915
		53.5042		85.8094		129.965		60.5548
		51.148		-55.0428		139.524		257.223
		-39.8882		52.9958		124.811		121.635
		42.4085		80.3769		162.317		-62.2094
		-52.0083		71.1962		231.436		229.328
		67.4314		-59.935		108.458		85.2878
		42.3285		59.6229		99.1653		125.985
		-49.1826		-82.0076		98.1932		120.999
		-47.7225		73.8138		161.445		202.856
		64.0963		-83.9255		186.162		236.637
		-43.6921		70.4609		-49.8693		98.1394
		-56.4446		-79.2093		107.717		121.754
		-62.1643		88.4298		132.533		138.094
		48.0954		67.2174		94.7266		113.889
		-69.5682		71.914		114.594		184.74
		46.1233		89.1996		217.616		-130.476
		-48.0773		-66.0139		131.437		131.286
		-55.2457		-77.554		91.2341		58.3007
		-56.4007		-87.3458		128.865		274.988
		-48.2266		-80.8079		124.727		161.893
		55.0598		-98.2964		135.797		138.919
		42.5719		-62.3511		50.6453		128.986
		47.7		82.5484		-35.1452		125.814
		57.4016		-73.9595		-58.8224		-68.4402
		-51.2308		78.7424		122.424		113.922
		67.4842		101.085		147.854		-58.1286
		-62.9275		-108.539		113.114		117.392
		52.1458		-68.5946		271.146		159.995
		40.5092		62.2487		120.473		69.0676
		-42.2107		66.2661		91.2481		-58.4248
		-49.2666		43.9988		54.9005		135.475
		-41.8723		80.0996		137.382		276.335
		47.2921		128.846		129.604		54.9542
		39.4617		-57.2902		87.2366		-67.9204
		45.4405		79.0842		-90.6916		65.4922
		57.4979		89.5111		91.8722		233.625
		44.0484		-70.0251		134.005		87.4732
		56.2971		58.0797		129.53		80.8027
		-53.2397		78.8517		118.23		137.94
		-42.1072		71.8344		131.045		134.238
		-58.3304		68.2781		106.074		-90.9612
		-52.5067		69.1542		105.188		244.315
		-47.9615		-73.1932		121.392		122.806
		-43.3251		89.3559		129.318		81.1776
		-48.5292		87.865		130.127		-116.749
		58.0599		-58.5252		135.25		68.469
		-52.8211		-65.3627		106.508		114.281
		63.7826		-71.2702		43.0867		-101.388
		-58.9509		61.6653		124.286		-89.598
		47.4388		75.2454		132.51		109.239
		60.6435		-92.9237		80.5379		-81.594
		46.9732		-71.2484		117.602		-59.8863
		-55.1038		104.564		96.7887		100.774
		-40.5298		74.3169		127.087		157.653
		67.2266		-60.224		-51.8039		104.975
		-46.1883		75.3329		102.815		124.633
		105.626		-57.7048		100.056		256.225
		-66.0598		-61.3591		99.2319		83.2308
		43.643		66.1447		93.7348		65.0862
		48.9002		50.758		105.653		78.0419
		48.5948		55.8574		110.849		147.157
		-53.5842		-114.888		111.764		-97.0232
		50.6946		63.3508		99.1624		50.9356
		-59.6744		60.7418		106.927		152.393
		-35.3229		67.2602		122.819		46.5752
		47.1187		58.6683		75.8218		113.356
		53.3855		78.4306		111.049		58.7181
		-53.9457		71.4149		98.9495		67.5204
		-48.803		54.7824		102.996		157.824
		-48.6701		-89.2441		140.776		66.7454
		48.5925		-76.5343		139.027		-104.075
		-60.1925		60.143		124.863		63.286
		-53.304		66.7685		117.716		161.035
		50.9795		86.4639		106.05		157.137
		-73.1293		62.0716		163.36		111.189
		48.1219		-69.2621		104.193		-86.3031
		-45.8324		-59.887		118.856		-79.5006
		-56.3871		-70.3059		135.599		230.678
		59.5221		70.6549		45.311		-62.2129
		44.5155		-73.9357		135.962		-106.088
		53.229		-78.4816		139.672		-81.6878
		-50.9994		-93.9913		111.052		269.39
		-52.4584		82.7892		100.9		107.486
		43.8915		96.889		190.079		54.4658
		53.4208		94.2958		141.341		126.088
		-54.1103		60.6014		102.613		-69.5147
		-49.0518		101.526		159.116		141.349
		-53.0454		78.1398		78.5988		96.8844
		41.1211		88.6116		98.6913		229.068
		-64.989		61.1538		179.988		136.25
		42.461		101.943		96.0055		228.081
		-66.711		51.6749		59.828		72.3501
		-55.2171		-75.7463		163.54		-64.0685
		49.581		78.3989		143.24		74.8013
		40.8898		-90.4012		100.91		212.873
		-61.224		-66.6035		100.013		109.24
		60.2737		75.9634		131.336		100.692
		57.1209		70.1549		105.788		158.029
		-46.9581		-81.9423		138.71		162.072
		50.973		60.0942		127.381		105.226
		59.0433		-71.9341		-55.0081		151.864
		-52.485		-62.3044		139.99		131.863
		51.1705		-64.3356		110.049		90.2232
		-38.7145		-63.5798		172.522		123.742
		45.2327		-70.474		109.775		235.33
		-53.7873		-100.108		90.1153		100.459
		52.9317		65.9842		75.1236		282.111
		-74.5322		137.286		78.3509		-72.2356
		-38.8461		85.033		139.392		170.47
		48.8525		73.9741		121.081		152.482
		61.4524		-87.7585		134.966		146.763
		-59.7568		-105.194		115.065		142.97
		-52.9448		-66.4478		87.2094		118.088
		52.3715		57.2689		62.8131		-65.983
		-66.0671		81.9296		183.154		117.956
		56.8523		90.2845		141.635		81.904
		40.4341		77.7502		105.354		171.335
		-48.4705		-71.8819		103.022		142.653
		51.1517		79.2278		111.858		-131.356
		42.2745		68.3226		46.1213		-129.728
		-37.9776		-83.071		36.5475		145.092
		68.4714		-61.4761		-46.9602		126.918
		-39.5701		64.2908		131.551		120.098
		53.9497		66.2881		131.767		124.513
		63.5017		60.8371		191.878		140.288
		-50.8461		-99.038		52.5163		81.961
		-50.4855		62.6718		104.053		97.9221
		-42.8803		89.1235		94.519		119.134
		47.5031		-66.6653		86.3035		56.6055
		55.6835		-62.2539		52.1386		56.6529
		60.1827		90.0739		139.473		52.1641
		61.0315		-67.2134		108.547		221.451
		52.9105		-76.4365		-50.4403		240.364
		65.7152		-94.7511		109.522		60.2006
		56.5599		-67.2807		100.183		-70.8044
		-36.3802		67.9397		84.7287		89.5613
		53.9075		60.3718		112.551		239.3
		61.5812		-67.736		97.4824		189.965
		67.2399		-63.89		125.218		186.822
		-44.0173		106.998		59.8654		78.4229
		-54.8211		-57.6358		118.699		167.668
		52.8628		71.1059		195.52		123.9
		72.8353		82.757		121.97		254.71
		-41.65		120.024		129.628		52.9556
		-79.084		78.1183		86.6024		-76.1774
		-44.7749		61.9957		-54.8795		-57.5842
		-42.8235		-75.5316		97.6912		81.7578
		-109.975		-59.1328		116.337		98.1903
		-49.3265		93.3334		-70.1115		134.441
		50.0114		-80.598		112.639		139.839
		53.5916		-74.2404		138.922		130.89
		54.7781		86.1545		112.879		99.9106
		66.6244		-74.9772		111.556		102.311
		-53.9477		-46.6598		248.252		117.263
		-54.9302		56.3113		118.102		258.548
		-51.2318		-55.5007		-48.865		226.97
		-47.6283		72.4881		54.1225		153.066
		65.5468		56.822		127.804		145.454
		45.4694		64.9086		56.5179		105.218
		58.3778		58.636		104.939		121.966
		-43.0507		-70.3784		147.692		104.653
		42.1453		-72.2158		60.6078		87.0804
		-53.8268		70.7022		137.602		114.265
		-47.9253		53.5234		135.634		99.4304
		-53.2043		186.188		87.3109		125.15
		60.2443		68.2296		137.314		188.916
		-49.4054		-64.5662		108.421		216.746
		45.443		77.5176		-46.0471		132.124
		-57.7722		69.961		76.9915		109.302
		-44.0649		-56.8671		127.667		222.109
		44.9182		-74.9495		102.815		105.261
		64.5348		76.7054		124.091		80.9481
		49.9003		-64.5775		79.8374		115.762
		-54.9941		64.345		111.731		-61.4359
		-38.2737		74.6909		-56.9884		-70.7185
		63.7068		-69.0631		106.917		207.649
		52.5186		52.79		-50.2608		113.788
		57.9801		74.0126		111.016		122.698
		62.8801		-70.4347		133.518		121.348
		50.3946		-83.4014		40.7248		218.408
		43.1837		56.731		49.8054		106.9
		-57.7921		-64.6841		132.129		-52.1711
		39.0893		-71.1028		85.1262		135.311
		55.014		-73.6344		133.432		132.726
		48.1578		-76.9053		122.351		104.098
		-52.0211		-75.6278		146.688		136.139
		56.5487		46.1912		-44.8824		120.352
		40.3723		-104.585		95.2789		113.614
		43.6619		74.045		115.009		64.3665
		67.6101		61.3622		-46.7702		-54.8834
		52.7537		-79.9294		115.975		96.7281
		50.4769		-67.6487		116.987		220.388
		-43.2244		-74.7449		-99.6117		191.818
		-47.987		-76.7681		108.42		102.784
		-56.7051		80.3399		57.7198		202.544
		907.811		-85.9461		109.228		75.0519
		-44.3658		-74.4212		158.444		156.025
		-66.3538		-67.9626		184.887		63.6662
		59.7529		-62.2271		262.581		113.584
		53.134		-84.0765		117.109		87.7278
		62.1115		72.6682		98.1642		-71.9461
		56.5006		63.3883		105.614		91.3657
		48.0818		62.3229		103.509		77.0948
		56.1481		-61.416		136.35		-80.4328
		56.4055		-95.5205		59.8153		82.8808
		-57.6937		64.6205		-42.8864		79.5853
		-57.4308		-61.4784		71.5059		-83.297
		-59.189		77.2115		99.5955		120.956
		-57.0285		-102.109		133.164		117.658
		52.5135		54.4306		55.8271		96.0527
		56.4219		-95.6884		108.272		102.071
		-56.7885		-71.7774		79.1154		91.3923
		57.501		63.7621		162.898		118.719
		-47.7713		66.2563		109.596		129.805
		-60.7766		61.7449		59.8193		132.697
		-58.4521		55.6012		97.6274		252.102
		-55.2282		72.5392		-46.7441		-57.6092
		54.8528		-95.8505		-60.3359		240.486
		76.1925		61.2399		136.68		130.676
		-37.0334		65.8766		87.7527		209.675
		-57.6696		103.633		94.9903		59.5847
		38.1799		-48.6649		128.93		177.9
		51.7074		58.8967		96.7828		348.372
		35.5345		-54.2468		100.409		125.491
		59.051		57.2966		142.467		90.8475
		63.717		82.69		46.3751		101.949
		-47.8158		-52.4691		77.0919		201.86
		-46.0814		-65.9351		119.053		161.583
		74.921		-56.6084		99.042		240.862
		49.9953		64.6667		48.4955		162.086
		-42.4376		77.3053		112.777		145.012
		-47.6178		81.4641		134.77		323.655
		56.5442		-128.517		126.759		-75.3543
		-61.0467		72.1724		102.35		341.361
		-53.6442		62.105		134.561		74.1835
		-38.3153		-75.2308		95.4528		126.447
		-50.9634		-59.7017		118.513		140.535
		66.15		-55.5572		113.176		82.695
		-44.7321		52.5462		116.268		140.098
		-43.5632		-49.7814		148.453		87.115
		50.7332		74.6982		91.9665		106.835
		50.0676		-62.8116		109.641		96.8394
		-49.2717		-61.6037		117.233		86.0128
		55.468		72.7934		130.571		128.504
		-58.7227		57.219		197.806		78.3081
		-47.9653		-56.9108		119.568		247.114
		41.2478		-63.0462		41.9252		-58.732
		-61.1067		55.3526		197.521		276.445
		-45.8292		-68.094		134.239		135.754
		66.0517		-85.0657		45.0279		168.849
		-54.8837		84.7531		57.7091		110.38
		44.684		-73.1921		128.483		50.1159
		47.9806		67.8929		123.443		125.068
		48.4159		-73.6288		109.511		-77.6407
		66.9644		-79.71		140.676		110.669
		45.3325		-61.8176		129.979		-52.289
		49.3198		-63.6595		99.7665		-97.1399
		58.964		-70.2826		184.868		159.099
		51.2709		-58.4712		191.646		232.331
		46.5684		-57.9519		119.484		-63.2299
		-49.9806		63.0151		110.961		58.9318
		-60.6053		-85.6786		185.051		233.013
		-42.4341		-69.4058		65.4362		73.6018
		-55.1575		89.1598		87.1074		67.8698
		55.1835		96.7529		56.7691		228.554
		-71.3562		-88.9445		100.682		98.4515
		-56.2541		-90.7824		126.971		111.289
		-48.532		57.6833		79.4257		-69.1905
		58.306		-63.624		45.266		263.46
		-55.1165		92.9502		48.7232		72.1834
		66.7859		92.1321		117.583		181.855
		50.0721		67.2058		95.0557		-67.5014
		60.3905		56.6929		132.754		-76.7174
		50.8765		63.6489		110.721		158.351
		49.2635		65.6073		102.331		210.601
		-45.0069		145.033		95.0887		68.268
		-65.0388		64.9765		132.448		68.6343
		95.4859		-44.9394		116.513		89.507
		-49.4942		-75.7008		51.3533		61.2616
		-53.371		-72.1499		102.371		97.7106
		-42.9779		-77.4688		-74.8168		194.625
		41.6324		72.8629		100.506		102.729
		-51.4373		50.2442		65.5849		74.3702
		47.0101		-65.6232		-59.6895		143.034
		-57.8932		-80.0609		111.161		-82.0436
		-59.4358		-70.128		-50.4475		108.529
		-51.2945		-73.9949		-83.6963		109.037
		-65.4226		-74.9743		120.049		115.134
		74.9914		87.219		144.343		-56.7372
		-41.0172		-88.7954		98.2816		147.475
		49.9024		-58.8198		71.2613		53.2823
		52.9607		71.0222		113.035		73.7317
		52.0367		-65.7657		128.759		-70.5839
		54.5316		-85.3459		106.975		-52.4547
		49.248		-115.001		111.751		243.605
		52.7123		-81.9217		120.595		103.057
		64.0249		55.936		63.2314		114.355
		48.9867		-77.791		54.3502		66.5807
		56.9405		-64.0529		156.118		144.813
		56.2792		-69.7644		138.053		58.2867
		-90.2365		-85.0632		79.358		50.7471
		-49.6933		77.3204		138.19		74.2229
		-46.5054		74.3732		102.542		76.2272
		-59.5352		-71.9081		139.648		122.697
		64.5312		65.7279		106.501		112.681
		-52.9246		75.1692		56.6786		93.0671
		-50.2458		-48.1597		110.541		119.666
		46.395		-45.1098		127.679		83.583
		57.4721		-63.4602		103.209		217.423
		65.9987		-51.6475		106.584		127.201
		42.9421		48.7728		-50.586		101.819
		43.8068		83.5073		115.949		212.64
		-52.2425		-57.1467		84.6654		125.89
		-56.5598		-79.946		65.0821		107.417
		54.5178		-62.9604		116.8		98.6429
		-51.8042		91.8363		107.754		70.2018
		-72.7025		67.9847		127.458		68.9356
		-40.7268		53.2346		46.5978		267.055
		76.8484		-67.7323		126.029		168.983
		53.7366		72.6644		34.8459		111.267
		52.0609		-90.047		115.054		55.3636
		-42.9709		76.493		181.439		-99.2453
		-72.4337		67.5183		-63.7581		224.632
		51.063		67.5075		144.269		100.308
		-38.829		-69.0441		118.556		-80.0785
		-46.2372		-85.0675		109.271		114.875
		60.9082		-71.1525		-69.7626		-64.0236
		-62.8436		-59.5144		45.4198		207.745
		-51.8413		-75.4059		107.587		-55.0396
		-45.5258		53.8758		117.124		110.238
		-48.3966		-68.5596		143.322		95.2056
		64.2574		-57.9716		111.011		64.7764
		55.0114		-53.0369		123.304		125.247
		53.9152		-73.4752		154.108		62.7754
		51.0312		69.582		88.3721		125.798
		74.5185		73.0631		93.1308		123.654
		47.3769		-71.1943		-58.8668		-56.5998
		58.0308		-77.9506		134.132		147.183
		-49.8647		-59.7105		65.1778		237.335
		47.7753		-57.5081		131.355		112.657
		47.2364		-85.5324		41.5104		54.7497
		-56.7931		74.961		89.0367		-67.2092
		-38.8245		-63.9633		85.9834		62.6503
		-44.3		88.754		-54.6095		52.7743
		49.3045		-56.0925		120.882		126.503
		50.2074		-64.1265		102.809		267.606
		-67.4261		-72.9723		107.206		114.753
		-42.3364		-86.3369		104.939		49.2876
		40.6629		51.9417		100.932		102.042
		47.1369		-58.0156		164.789		106.465
		62.6812		61.9829		98.8439		73.7782
		-62.0343		74.9878		105.341		-50.1983
		56.0629		47.5679		127.744		98.6971
		46.8607		67.8086		79.0869		397.102
		-43.4412		-71.42		149.489		157.666
		-62.1248		-59.8876		108.906		-65.0636
		45.1964		-69.0305		99.4885		118.246
		49.4578		52.0434		140.169		59.4397
		68.8176		60.3195		108.031		151.298
		-41.2818		-70.0852		-56.8596		89.1172
		41.3938		66.5717		122.744		79.8861
		59.8931		88.6178		119.251		247.017
		70.4382		-71.7525		150.604		99.7211
		-58.357		67.9728		52.3545		222.637
		-53.4905		68.2386		115.569		145.109
		44.6917		67.7506		171.631		220.685
		-52.0623		63.6756		61.9611		165.568
		58.3908		80.2699		-83.9879		132.327
		-42.0699		-44.8731		98.2824		142.007
		-49.0072		-65.235		158.45		103.724
		54.5186		-71.0213		48.5469		226.915
		-45.7308		-64.0002		52.6383		107.106
		-47.0692		-78.3244		-42.718		109.444
		43.7167		-50.0524		121.629		104.223
		51.6641		-83.0922		105.286		138.861
		-62.0866		-70.4514		99.5606		109.276
		52.5348		75.3402		112.428		228.942
		54.2275		-61.4795		114.994		85.282
		-50.3488		-74.1856		129.191		-77.7791
		-34.679		-73.5853		141.858		96.8174
		50.3144		59.9117		-75.1258		182.208
		-38.6263		-44.0916		104.848		209.608
		-57.9726		-40.6383		146.816		110.658
		62.7272		-89.6194		137.252		153.037
		59.0731		-59.0349		108.9		101.641
		56.7548		-82.5422		120.319		253.564
		-45.4964		-68.6436		45.5658		108.729
		62.4361		-76.9453		113.853		82.8893
		-50.1287		84.4134		93.6794		79.157
		-47.2548		-65.875		40.6833		197.68
		-45.9821		-57.4589		44.4303		118.789
		-51.7803		-66.7444		133.205		206.22
		-72.4708		-83.2014		145.701		108.305
		68.1377		-74.3231		151.013		226.516
		50.7282		-68.1697		110.392		120.828
		54.6072		-81.2347		128.279		75.2442
		54.3515		52.1423		104.962		113.638
		-49.041		57.0319		111.932		113.331
		-43.9378		-58.5936		109.498		-80.3315
		-47.1521		-84.6428		117.537		69.7827
		-52.9767		74.3265		173.428		74.5014
		-48.4027		92.618		97.7279		105.605
		46.6894		102.102		246.265		266.114
		-54.7532		-99.8617		74.4253		148.283
		55.6823		-68.8441		139.611		100.839
		39.7387		-72.7438		134.788		108.273
		-57.7236		-58.5366		116.025		131.225
		-55.9207		-63.1752		110.8		136.669
		-46.2367		-66.1741		92.2648		122.689
		49.9704		-83.6146		128.546		-69.1237
		-63.6769		-78.066		41.5196		-90.2987
		-56.5414		-93.2933		138.92		138.302
		69.0131		-63.0125		104.145		59.7115
		-57.6038		72.7885		115.302		100.531
		-52.9484		72.0716		117.254		237.862
		-58.528		-64.0126		144.901		136.419
		62.3		71.8977		128.029		122.743
		62.2927		-64.6585		109.442		84.4087
		-38.611		-58.9884		72.502		162.477
		-55.3522		-76.7221		118.023		99.6296
		-50.8898		-93.2659		90.9003		265.381
		-48.8578		82.9681		107.055		100.714
		-51.7591		65.6594		43.5497		127.588
		-55.4316		51.1455		102.835		104.699
		61.5586		-65.5032		86.9202		-75.4842
		53.5019		73.6504		117.91		103.072
		-42.9431		82.4575		127.448		234.411
		65.6101		78.2674		-52.3385		129.828
		-53.0756		-65.7828		-90.5624		98.6509
		59.6903		59.1319		128.432		117.751
		-77.4692		-78.1989		66.7043		107.235
		46.3962		-65.7156		50.9385		112.493
		-45.7975		59.2305		118.137		59.6498
		-56.7781		-103.414		92.1837		167.241
		-43.9036		-75.9318		104.616		-129.127
		-56.5895		-70.9695		169.95		90.2463
		-47.7025		-64.1048		116.734		119.481
		-54.7604		76.2479		98.7021		-65.1721
		53.7611		-91.4246		58.2483		-74.574
		69.3006		92.4709		47.2789		141.507
		-47.2013		-55.997		114.943		134.518
		54.2559		64.5775		176.446		-48.9807
		70.896		-65.2711		74.3832		104.745
		-50.049		53.97		134.196		-76.8189
		53.4331		65.6863		129.145		107.504
		43.8654		73.2454		90.5134		-63.8023
		56.8128		-79.4266		121.267		118.003
		54.0879		52.971		124.421		119.682
		-60.5219		-55.3953		117.635		223.763
		-57.9046		-63.9187		-67.6911		115.089
		-49.1445		-91.2651		-42.3481		-57.7104
		-57.9869		67.6045		117.683		153.489
		35.0918		68.8682		104.343		69.2139
		58.0672		86.6232		130.687		128.11
		-48.8089		-77.4751		116.99		81.5917
		53.6877		-76.3456		142.962		129.172
		-54.3792		-88.4502		60.9497		102.734
		-42.1406		61.8602		105.946		121.898
		-36.7949		-55.1018		120.887		110.243
		54.1474		60.6614		101.559		111.399
		-39.4468		-67.9246		111.629		137.693
		-52.7698		48.4824		-50.1846		-59.2472
		54.2308		65.5176		108.485		99.2595
		-52.8249		-70.2694		90.7301		132.656
		-47.0649		-54.6759		99.9008		196.091
		-47.2038		79.9375		133.141		112.91
		58.2267		-61.2788		132.211		-64.6946
		60.0825		60.8773		197.101		-65.628
		33.9616		59.5476		133.861		141.594
		55.4091		-101.197		72.695		133.398
		41.1989		-67.3854		36.8209		254.779
		68.4256		66.2294		63.9548		-59.4901
		49.5135		67.1526		90.1157		95.9699
		-55.0919		-86.2369		83.8039		-70.9045
		42.6278		64.9326		157.227		130.713
		57.1674		-62.6442		120.417		-81.3727
		57.8368		-71.0173		121.214		175.663
		48.9666		66.1229		117.316		103.256
		57.1852		67.2926		138.338		-85.9211
		-44.4343		-64.2181		106.173		75.6958
		43.6723		60.5481		103.346		68.102
		-43.1283		-65.1306		134.525		99.9763
		-46.337		72.233		137.881		186.352
		50.249		-47.8656		112.427		-62.8751
		51.9012		61.695		61.7533		122.618
		-48.6201		71.6714		139.019		108.338
		-41.525		-77.6319		95.7062		92.6804
		-51.0972		63.1256		129.06		73.9233
		-51.3169		-61.7106		238.785		175.805
		-49.095		-73.1737		-61.4531		136.068
		-43.7139		66.3816		59.673		239.145
		44.2894		-73.2676		65.0328		131.26
		50.6453		-65.8782		136.778		51.1239
		-55.71		-63.2132		110.825		124.663
		-48.2842		-69.706		145.164		111.485
		-49.0167		-82.9342		180.314		-53.0535
		68.8504		-85.6322		94.7425		158.09
		-51.6162		-63.3341		42.9474		130.317
		49.3801		-60.4448		102.699		168.237
		-59.1561		-112.259		110.281		160.085
		58.9827		59.9228		64.7795		254.853
		-69.5922		-83.3274		132.559		262.407
		39.9081		75.9951		116.37		83.2289
		55.6944		60.0777		-44.8524		110.417
		40.8614		-58.1628		119.766		106.396
		-55.4721		57.1067		87.2291		130.094
		-41.0759		-82.6989		193.54		270.785
		-52.6316		54.7216		111.521		84.9808
		-53.7979		73.2401		125.571		137.457
		55.7544		-80.1743		113.129		100.961
		39.8396		72.8156		-70.6061		194.786
		58.1925		-62.3456		133.088		97.5867
		58.3523		-80.303		136.155		115.783
		-42.9268		76.1283		129.896		70.4396
		40.3836		-64.6558		95.1969		147.166
		-60.3631		-86.5679		114.078		225.846
		-55.889		70.0016		126.186		81.7676
		40.4683		-46.7707		149.523		79.4229
		52.79		-83.6062		48.8955		98.956
		59.7886		-58.1723		-60.1191		233.897
		45.7906		-64.5273		116.013		164.34
		46.2198		-105.541		77.9083		57.0229
		82.0217		71.9706		134.231		87.4918
		57.8516		84.1013		134.668		86.8999
		-46.9642		-88.2189		105.022		137.142
		44.3108		47.3618		133.337		94.8667
		-51.8584		-81.3438		92.8829		65.3128
		-67.1456		-71.9701		100.298		64.4336
		-53.02		82.6855		137.002		220.645
		50.8203		53.3532		120.349		98.4503
		54.5803		-80.4183		94.0381		131.058
		-51.0478		86.5995		-53.7921		157.765
		-42.9373		63.2082		136.072		128.341
		46.0701		-66.7003		128.712		209.491
		56.2572		-72.8676		89.2417		113.71
		58.8874		66.5849		110.64		134.752
		-46.48		-91.0997		-47.7175		70.8925
		-59.7999		-54.2581		52.3389		89.4206
		-45.1889		-56.0235		129.137		269.548
		-57.7499		76.1332		114.108		249.21
		44.1173		-84.6306		131.138		-66.3069
		-39.9866		-65.4383		125.57		106.26
		-45.6656		-69.6254		155.458		110.587
		-46.2564		61.5512		72.745		135.39
		-52.3122		68.3185		94.915		148.587
		49.8419		-76.1358		105.845		137.179
		49.8996		-81.9773		129.534		-64.0973
		47.8745		-85.5422		101.533		-75.7997
		59.7173		-86.5884		48.9747		-78.8169
		61.6264		-39.9151		135.536		169.845
		63.4967		-54.0053		105.762		169.955
		47.1139		-77.6964		89.7883		62.1173
		-66.4033		64.4783		127.248		130.386
		66.4384		89.4982		114.291		-62.3957
		72.5478		-70.0572		101.058		103.153
		-61.287		-50.5976		112.818		105.718
		50.6802		-66.7794		154.186		138.484
		46.1488		78.8708		146.692		165.838
		-56.3044		68.0881		123.293		141.317
		-59.0905		81.2271		143.421		135.138
		-49.1885		-58.3007		68.9639		111.092
		61.4197		-67.014		-54.0995		243.238
		-68.9204		-75.4577		148.39		86.2899
		-63.9723		-60.2497		135.415		163.613
		47.3597		72.863		118.997		-61.8759
		53.5843		78.3693		98.9648		213.77
		-36.5813		-78.7673		-61.0571		-145.542
		-52.5624		75.1404		118.815		238.893
		58.1434		-88.3764		50.4092		100.204
		43.7815		64.8108		111.257		152.884
		60.6136		-65.8391		154.965		57.1357
		48.1936		73.0582		229.215		83.5918
		-56.4899		-49.562		-63.4418		101.178
		-44.0974		54.7564		116.803		117.453
		-46.6137		-78.7628		-58.4354		133.28
		52.538		-64.6953		105.506		266.728
		-57.4643		52.5428		61.7427		76.556
		49.562		73.4555		200		75.9674
		-51.3002		78.9261		221.653		142.06
		-58.2084		60.8347		-43.3128		157.323
		-61.3934		-70.0462		125.436		109.7
		-68.3321		-75.7489		109.231		252.526
		-48.4593		65.6078		131.687		-47.7753
		-41.6369		-56.9523		123.854		112.02
		-53.5751		-71.3791		99.0752		92.2597
		-49.7072		58.5459		52.4133		164.63
		-50.8555		57.1795		124.204		147.427
		-50.3752		-69.2075		81.7229		51.5564
		-57.2071		69.5292		78.9661		245.502
		52.9668		67.5998		46.8677		101.318
		81.8171		64.5543		133.529		101.099
		-55.7724		-59.0232		-83.5113		63.7522
		82.4465		80.5095		151.463		53.8461
		-61.1468		96.7173		160.005		257.435
		39.4766		-86.3462		284.846		-80.1605
		-48.1326		-49.6962		112.966		210.708
		47.1963		72.4007		111.949		131.088
		29.9515		57.745		42.3733		66.4589
		48.1323		69.6937		67.5574		93.4113
		-38.0738		-78.2816		55.7147		203.173
		62.9635		-79.6031		133.461		170.309
		-53.8741		-64.7249		120.526		65.739
		61.1516		97.0808		-100.224		99.0767
		44.4324		71.2149		149.217		109.906
		63.6335		67.4423		121.578		-65.5103
		49.3424		67.2337		143.72		-56.5549
		-45.4829		69.9629		92.0118		119.647
		87.6776		77.3971		47.1771		220.549
		-59.328		86.9432		69.1635		144.915
		-45.2362		71.9323		143.114		220.395
		-56.088		74.1325		124.279		82.5703
		-53.5673		-69.0576		110.585		129.564
		53.5442		-77.1018		134.985		-61.2667
		60.9844		-82.5429		119.365		-78.6543
		-44.3244		71.687		153.859		-96.2004
		37.7197		63.9167		149.161		303.726
		-48.862		-54.7873		109.272		-41.3338
		-39.7289		-72.5919		154.408		106.795
		57.8537		74.3822		106.665		82.3946
		38.8952		-68.0154		142.11		129.076
		48.5062		-58.4468		91.4626		103.406
		-83.7842		62.8253		129.462		-64.0598
		63.4802		-66.275		156.46		150.657
		-45.2238		56.0167		86.5227		91.7229
		50.1802		72.8936		160.838		-69.4757
		-41.8579		68.0692		38.4312		123.853
		-58.992		71.614		-65.5032		147.53
		42.186		-66.46		203.685		81.1555
		-51.6968		73.3862		70.558		99.4326
		44.8104		69.7501		53.1388		128.708
		30.6372		78.9174		106.609		257.515
		-62.4732		-56.7741		145.632		-57.6104
		40.3723		-57.8937		89.7106		63.8596
		90.5504		57.8951		115.906		246.651
		-43.3238		-82.3674		88.9938		55.0358
		-42.6562		-71.8635		51.9203		126.965
		-39.737		-55.4418		234.677		130.222
		70.8489		49.776		99.7576		-57.4533
		-51.1128		-55.8288		-55.8142		76.6672
		76.0036		-67.9962		111.517		234.527
		46.3857		60.5409		42.2646		111.951
		67.5308		-55.0246		114.368		123.327
		55.7634		-63.0352		168.923		100.191
		50.5103		72.225		123.208		131.03
		40.1236		-65.0984		118.693		74.3024
		40.4496		-62.6741		158.242		107.504
		44.3402		84.2364		-47.8539		101.975
		50.5603		64.1832		129.494		118.474
		-56.4552		75.2245		55.6792		128.548
		90.0886		42.9991		112.128		48.1786
		-47.5071		62.158		76.5751		130.13
		61.7206		69.4328		68.6014		172.749
		47.2877		56.0548		86.7313		128.799
		48.0607		79.0813		116.701		-61.4766
		-45.6219		-70.1027		99.6983		-51.4019
		-62.5325		66.8143		117.87		84.8129
		44.2445		89.5122		58.0081		125.268
		-44.2046		79.2165		128.645		127.629
		52.1352		81.2938		152.767		130.086
		49.5602		76.7876		76.0921		-72.3322
		72.9791		-62.2115		87.0696		146.244
		-53.2091		-78.3434		106.488		119.39
		46.3806		71.7062		107.92		-73.3667
		-58.7		62.8278		128.444		-79.6342
		-53.7992		89.3435		103.902		98.167
		47.567		-67.9707		106.524		98.3403
		42.9366		81.2933		114.196		-80.9824
		-65.5414		-72.4023		91.0834		52.1295
		-42.4384		60.8318		120.33		125.984
		-56.7741		58.8194		65.6823		245.07
		-63.2669		66.1763		208.99		126.171
		56.2131		65.5952		-47.8168		-84.881
		-46.3405		50.2439		140.334		76.2168
		56.6165		-62.2895		121.535		233.617
		-50.0989		99.4897		127.754		110.569
		-98.8025		-67.4234		103.275		90.0876
		69.8844		92.3843		42.387		-73.4136
		51.3986		54.4373		132.033		292.208
		60.6638		68.0819		78.6592		215.341
		-50.7189		82.1048		-50.7624		296.78
		-57.9206		-68.6905		56.3422		-43.1769
		-50.5524		-46.6547		169.392		112.157
		-39.8227		72.6927		125.191		113.842
		-46.4237		82.481		110.501		88.912
		38.7874		104.765		107.184		230.141
		-43.3947		52.7274		57.0755		-56.7506
		-50.7863		92.2938		148.565		120.278
		46.9538		-70.7749		90.232		123.645
		42.3724		73.005		120.527		92.7707
		-29.5943		-69.596		76.4021		117.61
		51.1129		-72.0834		82.8887		230.114
		-57.966		69.1013		109.77		165.422
		71.7736		74.0658		83.5418		118.734
		-57.4679		63.4878		196.139		101.546
		-53.2399		55.8949		118.273		65.8723
		-48.9389		77.5056		115.88		76.3737
		-62.8309		-79.917		112.809		96.0088
		-59.8207		-76.7137		119.568		-67.4409
		-57.9828		-82.7033		96.8016		83.0019
		-56.7119		79.4315		108.511		60.346
		-53.738		73.976		-48.1875		129.736
		-47.4873		-76.2746		-54.3485		-60.4455
		-49.342		-57.4165		61.8735		235.88
		-54.2279		81.11		-43.1811		210.337
		63.7053		101.797		122.475		128.608
		54.7334		68.8959		112.055		111.89
		43.6032		-76.3607		101.198		144.859
		58.7537		98.7854		114.8		95.6259
		-43.5203		78.3829		164.586		123.381
		71.4844		-82.186		-53.8555		225.206
		69.5057		-62.5031		100.66		133.307
		-44.8387		73.4592		97.3026		108.36
		42.7263		118.047		176.364		106.836
		59.0934		57.4982		119.707		179.098
		-65.6471		57.5589		-49.9675		249.021
		-42.574		-90.6733		81.4287		155.886
		-61.0859		-71.2909		110.717		63.4586
		-71.1683		84.1081		154.918		77.2483
		-67.8689		71.8862		136.207		149.369
		-66.5868		-91.6499		201.479		112.144
		-48.5836		-55.0761		108.425		-167.654
		48.226		-59.5992		121.048		187.094
		43.2215		-68.8244		142.644		159.11
		-61.6213		-59.3407		111.872		101.258
		-64.1018		87.5233		38.6592		210.971
		48.1457		-68.6741		-54.3345		100.224
		-37.0841		-65.5229		107.557		101.055
		57.2804		80.7696		131.382		72.3514
		82.451		-63.5146		148.032		96.7352
		47.7165		82.3782		599.418		108.07
		63.5968		60.7951		76.923		94.022
		45.4352		-70.9712		148.84		219.453
		45.8366		74.3341		-44.5825		345.734
		46.1396		67.491		116.574		268.125
		46.5496		-92.3761		46.5267		-51.0079
		-48.557		-54.4025		137.393		90.0872
		-62.4689		-82.1839		92.776		-65.2071
		-67.1265		67.7286		111.975		172.658
		42.7567		81.5817		114.027		80.6485
		52.1369		-78.0804		-53.2372		-71.8609
		45.2595		-71.2547		-43.2586		179.584
		-80.919		-62.0738		116.265		81.5332
		51.3766		-99.8837		136.25		199.104
		-64.0019		-75.1662		55.0193		118.761
		56.2168		73.7206		54.7192		127.57
		47.5992		-81.4655		-67.6791		63.2353
		-55.2228		87.3424		63.8727		105.126
		-50.0184		-81.7613		45.4581		73.203
		62.2542		65.6769		92.0744		114.313
		73.6782		74.3663		127.705		120.793
		-59.0554		-67.0981		116.917		127.326
		69.3866		50.3925		124.986		68.24
		53.058		-70.2479		-43.6871		-71.2058
		-62.0272		75.2141		58.741		134.551
		-46.0052		-57.3929		160.03		159.651
		-36.0382		-54.3675		128.313		65.206
		77.2294		-82.1409		90.0486		-110.173
		39.3548		100.723		-55.6892		120.78
		70.7236		-72.1343		111.902		113.835
		38.6988		-73.9454		103.018		128.775
		-56.6642		-60.8759		-40.5535		57.7024
		54.9473		67.4848		116.785		71.5185
		-43.2082		81.148		118.98		100.746
		-42.8173		-80.0552		115.889		-64.6343
		-53.7881		75.9151		128.929		-57.2967
		44.0375		-66.0567		123.318		-77.0121
		-54.6383		-61.4192		53.2868		108.639
		-44.4188		-65.1146		124.109		97.4496
		-57.5257		58.661		124.384		129.542
		45.6477		57.6498		102.783		161.864
		-44.4582		79.4509		94.5072		54.7959
		46.4659		-89.4577		87.6188		92.629
		43.008		71.165		48.3302		112.298
		-50.9529		90.1574		141.105		40.275
		-40.72		86.8599		116.334		-135.543
		-38.3134		54.2063		125.762		126.367
		-49.4765		78.0976		101.346		204.97
		-65.8651		88.9918		124.379		-60.5403
		59.3253		67.2028		84.3502		207.657
		-48.6295		-78.6967		89.7106		81.2459
		-34.1163		71.812		104.397		99.0489
		41.3675		68.1619		112.174		74.1074
		44.5667		85.5934		-38.0982		114.476
		74.1766		79.0456		112.833		130.903
		41.0294		72.1393		56.3096		76.4329
		52.548		67.8342		174.494		134.727
		38.3052		69.8639		132.393		121.153
		49.2408		-66.6489		144.355		76.497
		-40.8793		76.3961		123.894		37.8786
		59.7675		-66.1384		130.797		239.26
		-49.9076		97.6074		133.911		125.478
		-51.5405		55.9581		123.723		234.176
		44.8395		60.9804		61.2501		118.096
		52.1347		-54.7783		92.7971		47.3942
		37.6916		67.98		41.6559		222.241
		48.9924		-63.1872		76.4592		163.063
		59.0678		-72.8476		142.521		113.369
		49.8482		-94.0937		-49.8872		110.866
		-45.8686		-78.1757		53.1127		-65.7108
		-53.8017		66.0679		-79.4996		223.824
		50.8507		-64.1915		138.853		97.8939
		-42.5919		-78.7851		135.588		-94.5288
		-52.1217		-68.3998		144.661		-60.2669
		-86.353		65.0551		48.2409		-71.1104
		-51.1304		58.1306		138.85		92.9366
		44.0198		-79.0337		89.372		102.145
		-55.6627		102.604		124.595		67.0804
		45.2717		-75.5208		98.5506		56.0085
		-39.7087		48.5289		-54.6247		93.7065
		40.895		-82.6938		-52.0039		129.288
		49.8349		71.8537		110.502		168.614
		46.1541		84.282		50.8818		55.8916
		44.3824		75.5323		135.335		160.844
		-59.6267		-62.8945		107.083		109.501
		44.4211		-57.7575		113.609		106.874
		52.8117		-62.3549		62.9763		91.2602
		45.2746		76.8012		-66.4131		237.704
		62.9419		-99.1309		383.313		164.144
		-52.4581		77.5402		96.423		135.949
		62.8651		-63.1155		108.972		205.318
		-62.7957		-80.47		86.8241		-52.0741
		75.9252		79.8402		109.673		46.5199
		-63.1299		73.9078		126.886		86.2376
		-46.3517		-58.4134		141.839		51.8155
		-53.9473		53.2792		111.459		71.5189
		60.3485		-92.1939		84.2523		80.1608
		-50.5045		-81.577		106.924		120.367
		-56.3136		-74.8148		93.8924		96.1258
		61.643		-89.708		116.76		109.612
		-45.1424		86.7269		106.52		-63.8173
		-45.281		81.4993		47.061		-64.1208
		-59.0601		-71.8842		-47.7909		-60.6865
		-54.8919		-100.605		177.014		183.13
		-41.857		-81.2305		111.693		85.5054
		-47.6294		67.2837		141.363		-64.1487
		-45.7969		82.9521		-44.6656		65.7477
		36.3051		68.7567		119.714		69.55
		-47.8945		-63.1906		120.377		112.861
		-73.3427		75.3135		-49.0663		-71.5468
		-43.5828		68.182		89.2591		130.494
		-47.7205		54.3957		106.155		88.2808
		53.8883		-75.3263		49.9566		107.529
		64.6856		64.2257		101.978		127.034
		51.1533		78.2905		73.169		245.039
		43.3014		-93.7309		145.712		114.685
		50.7231		96.4099		137.327		109.652
		-38.3293		74.7819		73.2668		63.4658
		-47.0988		-104.542		84.9262		213.935
		60.1424		86.7866		85.7132		113.26
		57.4473		65.4496		-38.7513		77.2194
		52.1002		-67.7764		94.224		124.651
		-49.5604		-63.7682		-55.5965		96.3772
		-40.8317		69.8423		79.5071		94.3583
		39.272		71.222		98.0193		65.3419
		-49.7372		-42.8722		-56.5992		234.337
		301.968		76.9269		130.905		123.191
		59.3233		69.8088		116.809		153.653
		-45.9926		70.1555		135.709		-78.1444
		-58.976		-73.1865		139.628		-67.141
		48.2948		-70.877		94.8209		101.975
		-52.3536		-70.3626		119.204		83.2722
		60.931		-57.1269		-58.2276		148.794
		-38.2396		65.2621		99.7583		143.948
		-48.5512		73.0764		128.094		85.5944
		50.5005		68.3129		-55.9215		99.4234
		-44.5564		-64.2555		139.954		98.4255
		58.7376		-64.4732		132.711		-74.8814
		38.3886		-61.0592		99.045		-142.572
		-58.4057		-69.6417		40.7199		67.1644
		-46.4696		78.7988		-67.1216		92.7012
		53.0188		63.9263		79.889		224.185
		62.4236		-65.8007		121.34		95.9503
		47.9134		-97.0529		41.8576		259.172
		38.3483		-63.1456		-50.1195		93.8575
		64.9246		-55.1148		111.354		95.8485
		48.8693		-48.404		124.322		-57.3226
		-73.3492		-68.121		92.82		-53.9847
		-45.8436		-57.9328		104.52		60.669
		-62.458		-58.2958		129.324		260.497
		45.8405		-73.2426		182.428		106.143
		-62.3473		-59.0369		136.333		112.082
		-50.0143		-57.4389		117.646		178.27
		-54.7598		74.8528		78.8084		-85.6617
		-46.6728		69.3891		-51.5744		134.266
		-53.8996		-66.3053		179.978		176.109
		-67.3781		80.1241		119.174		119.086
		38.8249		68.8882		-46.401		85.0624
		-55.2816		90.0014		-38.444		120.639
		45.7095		57.427		119.005		222.327
		35.2753		73.9872		106.055		65.1285
		58.0227		64.004		126.403		100.558
		53.3628		-62.0897		104.597		220.536
		38.3616		-58.2266		111.283		59.674
		-43.4244		-61.8038		125.534		-76.5632
		-56.8543		60.7184		169.72		126.21
		-41.2205		-58.5303		154.898		44.9025
		64.3352		-63.8836		119.926		-72.437
		39.4159		-74.8605		91.1486		125.902
		53.8268		62.3666		117.27		208.524
		-49.8445		-68.3041		115.424		122.212
		81.6993		74.6283		112.794		104.764
		-57.2114		54.1163		129.415		74.7805
		36.8085		50.4405		117.389		98.7185
		49.7368		-78.6041		86.8668		226.223
		-51.1506		92.1457		133.258		127.112
		51.6269		65.7386		139.132		239.472
		62.5508		-50.2339		98.3858		75.801
		52.0774		70.6779		79.1097		118.814
		74.9151		73.3647		118.088		107.743
		53.8864		-59.1823		126.964		93.8028
		42.7741		76.2908		75.243		123.746
		62.9254		-96.6314		81.8488		84.9813
		43.3677		-95.9764		221.715		109.952
		-76.6603		-66.5867		145.255		109.663
		56.8057		-88.938		133.994		124.48
		-49.6132		-70.6861		123.12		-80.4734
		-60.2873		58.7855		109.691		180.738
		-61.8357		77.8933		136.661		112.11
		49.888		-60.7718		84.3541		70.3028
		-48.8117		57.7876		145.172		73.2144
		53.9123		-60.7095		142.631		184.932
		-61.4741		-61.0218		130.369		162.557
		63.6596		66.8586		127.016		150.344
		57.8189		70.6008		57.5569		122.757
		-66.7863		-54.1758		95.2472		99.1069
		-73.4912		76.075		169.555		152.485
		-49.0884		75.9514		127.2		116.419
		40.0538		-82.2425		87.0358		93.0342
		63.974		58.0863		189.666		88.6114
		-46.453		-70.454		112.371		68.1123
		50.6016		107.847		196.381		247.634
		-46.3982		77.5218		51.8427		108.136
		-44.6649		60.8462		60.1483		135.247
		41.5707		-74.7272		126.986		228.577
		-63.0584		-58.9413		58.9711		152.408
		-47.1772		86.4935		213.654		105.888
		-53.8654		72.0217		81.7921		84.9255
		-53.9112		78.1426		116.416		117.358
		-43.2699		-60.6671		91.1192		247.046
		-54.9129		64.4716		106.323		301.35
		63.566		-73.2059		126.173		127.551
		62.7704		62.3413		110.458		141.467
		-57.3333		-88.5626		119.077		115.029
		-42.5911		61.9911		125.433		91.7527
		59.1374		75.9167		114.816		131.51
		-49.7731		66.3785		139.203		124.595
		44.5324		-75.2326		138.642		226.083
		-66.0768		-59.6061		114.375		116.526
		-50.0036		67.3736		171.852		94.2667
		49.2603		-77.0408		158.344		122.621
		40.0148		-64.8577		79.0197		128.939
		52.9801		68.8106		63.9516		249.093
		-55.5083		63.042		-48.452		79.6041
		48.8946		-70.2156		131.46		126.239
		47.6598		71.9616		90.9679		274.413
		-47.7123		-66.3798		153.948		-96.3974
		-65.2022		-76.4157		104.752		107.627
		-46.3783		72.6462		-45.9149		-71.492
		-50.8423		-68.0892		-50.0443		-90.0289
		56.0937		80.4049		131.274		227.936
		45.7018		50.8802		213.066		236.517
		56.1186		69.3944		125.808		157.637
		41.8238		79.9904		116.787		169.791
		39.1254		84.8016		111.815		82.4888
		48.6575		73.8654		-36.154		124.81
		33.6887		65.4108		121.714		119.5
		-39.282		-67.8255		147.815		157.1
		43.1669		-60.4998		178.518		134.804
		-54.3937		-61.325		132.958		135.123
		-48.7404		62.1221		103.023		119.635
		39.2297		-61.5664		124.795		229.307
		-44.9639		-73.4518		-50.7583		91.0245
		-63.4305		-62.868		112.121		121.973
		73.1825		-60.2353		136.691		145.964
		-38.8655		-52.1896		118.857		-65.0557
		-51.9043		55.5018		60.0387		98.6488
		51.3416		80.0546		99.236		-74.7128
		-61.3609		-102.019		105.375		213.153
		-44.4896		68.9371		70.3213		119.486
		54.032		-60.6206		107.294		230.256
		-39.3621		75.393		104.071		118.738
		-40.9883		71.5651		151.769		107.081
		-33.7748		83.4697		245.688		112.087
		-46.0924		72.6707		58.4843		-80.3795
		-37.5284		73.4424		109.814		95.1537
		52.1152		54.3789		132.617		177.643
		-26.6815		99.0435		117.06		-88.8584
		-49.9514		-79.5602		40.6466		114.625
		55.6703		-87.824		78.5326		115.713
		-54.9246		60.9329		74.0906		171.931
		59.5911		79.5833		-49.0613		124.519
		46.6653		-90.9244		126.444		74.3796
		54.7912		94.4308		142.579		91.2591
		41.2848		-73.6636		112.126		107.808
		-38.7391		53.2014		81.8032		-56.4946
		50.7477		-89.6628		121.706		89.3193
		50.1008		73.65		95.197		120.959
		-49.7996		62.1687		140.658		134.93
		54.9261		60.0251		111.667		98.8657
		41.8207		57.3266		409.032		148.692
		-50.1667		-80.6941		67.9557		96.934
		136.505		58.574		56.7003		214.766
		-44.5719		-67.341		67.0459		258.855
		-42.6976		111.395		-46.8298		189.115
		-53.1329		94.6992		124.656		140.2
		-37.6687		-50.9009		95.7957		214.32
		64.3612		65.552		-41.4489		113.984
		63.0601		-74.775		131.827		224.067
		39.7576		68.4073		155.883		143.247
		-44.8417		78.0558		99.8078		56.7959
		-41.4219		-51.4875		119.564		130.699
		-36.4324		70.5569		52.163		130.507
		-54.6522		64.675		120.462		189.696
		-50.3244		61.6541		124.258		131.444
		110.305		-87.3794		139.144		110.502
		51.3835		87.7362		122.565		102.754
		-52.1436		-91.3007		113.821		241.01
		45.1762		63.1177		116.001		72.4939
		43.3646		-63.1241		156.786		242.561
		76.4366		-97.785		156.783		230.679
		-45.7799		-70.581		125.745		51.7595
		51.67		-67.2988		149.939		149.258
		50.0595		68.9152		93.5578		106.398
		41.9976		66.4692		125.761		43.6167
		-62.2741		84.3929		95.3173		114.57
		-57.9254		-84.2388		115.494		155.508
		60.7486		-66.2157		145.93		81.7276
		65.3015		71.3051		103.593		1546.49
		45.8655		83.1462		119.056		127.655
		58.1619		78.3287		117.528		120.048
		58.4955		65.7539		76.8654		-72.8304
		-50.1286		-70.9338		116.302		111.513
		45.5936		-72.111		129.225		-74.5522
		46.7003		93.2905		39.7869		127.645
		-45.8945		-71.5475		139.329		219.547
		49.1593		-67.9048		118.83		-74.3693
		52.0807		-65.9776		49.1476		51.9056
		53.7155		-62.8594		125.917		118.492
		41.2217		-86.5424		189.591		181.668
		-46.0164		-76.787		129.533		236.992
		-51.0424		84.936		115.636		148.345
		56.6537		-74.0459		58.997		145.735
		64.1577		77.216		119.075		240.861
		45.7835		59.3262		-265.954		81.1849
		52.1581		65.6129		94.9668		66.4213
		55.7917		-61.3313		51.4435		226.843
		42.1266		66.1378		305.824		232.532
		80.168		-71.1417		108.89		124.906
		46.0802		82.0243		156.548		103.556
		-53.2438		67.3883		63.0752		166
		-41.3006		52.9047		115.426		188.462
		-41.1272		59.9887		-42.3885		195.507
		-40.3117		-72.0333		153.145		79.1404
		-50.3346		75.1568		120.445		77.6516
		-59.1752		62.3581		99.9503		91.0261
		67.4847		-69.6622		-52.0081		170.001
		62.3752		-72.2589		95.3024		164.6
		-64.9222		-70.93		68.5058		153.998
		-64.5794		63.5648		150.948		112.53
		-51.6691		70.5286		126.295		120.815
		-56.7361		-43.8099		88.8947		98.7919
		47.7896		-59.8971		100.369		66.4109
		53.0872		-58.673		135.581		118.849
		49.5966		-68.4242		157.152		118.119
		53.5417		-68.9212		131.871		101.638
		52.977		-67.772		108.036		113.5
		-78.7607		-76.164		140.01		108.671
		56.471		92.5026		117.184		118.745
		-50.6322		86.5038		123.991		66.7014
		-44.2373		73.4652		93.3285		237.889
		-53.9049		70.5235		-62.074		125.109
		45.8722		-55.0377		153.645		107.249
		-47.0449		68.6984		142.839		-79.002
		100.17		-54.9402		88.434		-100.461
		47.404		-78.8698		127.967		134.324
		-38.9539		56.4209		96.0727		73.6067
		-54.9808		63.7679		138.462		132.406
		-48.9113		-88.758		120.497		139.499
		-62.8202		62.7169		134.257		-54.7615
		-50.6961		50.8139		60.6976		90.1519
		-50.5386		-70.5499		113.949		226.308
		-41.7848		61.6866		-59.3148		-77.8369
		52.379		-76.9463		110.902		138.428
		55.4804		52.5449		-238.33		112.222
		-36.499		70.2697		111.951		100.477
		-53.4549		-66.2451		52.0876		231.311
		45.8085		69.8354		136.487		121.872
		79.0595		69.3705		78.962		100.252
		58.6868		-59.2912		104.07		-61.321
		-36.2876		-83.9566		141.761		333.52
		43.4787		-64.4977		163.465		111.648
		43.9469		58.1954		123.94		124.896
		56.02		-50.6393		126.995		55.7122
		-54.0465		-73.2447		52.5618		112.087
		80.638		-81.7406		135.896		151.689
		46.0763		61.9761		116.046		115.829
		-60.123		105.85		125.141		55.2845
		53.9179		-71.2948		111.031		133.411
		52.0398		76.1835		97.9909		134.256
		48.1899		76.9817		128.403		244.294
		-41.4544		-97.7658		-44.0451		127.494
		39.9466		-78.2315		94.0287		257.143
		43.551		60.3919		105.068		103.308
		-54.2181		66.8606		136.859		123.094
		-52.6086		-105.573		68.0764		98.6793
		52.1235		63.9147		115.327		160.411
		-53.1666		80.5728		129.915		113.96
		-38.7452		-59.4406		131.1		138.073
		52.2039		57.7503		113.201		140.537
		66.6218		-72.905		144.6		112.347
		60.32		-93.4247		202.011		-55.4235
		63.1307		-72.1435		122.871		97.6556
		60.8299		-70.405		87.1043		150.101
		-47.5609		85.4245		66.4048		-80.2487
		-41.1768		-83.8004		107.558		78.1199
		39.4215		-73.7864		78.9076		109.364
		-36.2541		96.3282		50.7881		-74.794
		-62.3051		-69.4173		44.209		-54.2715
		-55.6735		82.8773		125.223		108.345
		-48.1868		-70.7688		113.921		216.303
		72.9477		73.7182		45.2064		118.886
		-47.1632		-70.7793		79.2792		108.338
		58.5488		-71.4757		123.076		54.706
		-50.394		83.7079		127.015		153.649
		-42.1265		67.913		99.3033		125.133
		60.7499		-62.3116		126.245		107.376
		35.7369		70.4679		127.923		101.418
		59.2185		-59.8869		117.398		103.729
		55.2641		-75.0836		-33.677		107.287
		60.0948		-57.5038		132.583		83.4861
		74.0969		87.7799		121.096		166.425
		68.5978		-48.7819		148.598		143.632
		-49.1717		69.1866		38.8825		96.6078
		-39.209		-90.1495		82.085		100.467
		-69.4385		68.4768		105.587		69.185
		-48.9199		55.8649		64.5367		107.509
		-33.3369		-78.5994		187.42		346.298
		54.5405		-73.7207		58.3103		78.5882
		52.1818		-66.8465		103.989		142.295
		55.2409		-77.4158		90.5097		236.885
		-56.2208		93.7977		70.2467		50.2709
		42.974		75.527		-60.9511		246.693
		41.414		-77.699		-43.4621		132.934
		41.8387		76.6022		104.61		62.3732
		55.3605		59.8028		92.4398		-54.3823
		-49.3586		79.6844		118.814		126.983
		-48.2483		-77.5921		84.9715		124.326
		-45.2307		-77.93		133.292		73.9529
		-60.5076		78.4791		123.827		289.735
		-48.1158		-57.2223		111.788		140.868
		64.4112		62.3007		-79.0838		73.8439
		-50.4163		-84.511		116.086		129.016
		47.0625		-70.481		140.058		91.7234
		49.0537		-63.0873		124.783		86.2486
		-47.6687		-64.575		178.293		98.131
		54.4366		-62.7993		158.332		124.041
		45.7107		-151.356		114.603		175.597
		-54.0616		-59.9104		39.9122		144.277
		56.472		83.8886		50.4812		121.754
		-46.3975		-77.7093		118.334		-83.9606
		-35.5764		-78.0921		197.862		112.01
		-44.2145		70.4576		60.9004		134.333
		41.9418		-66.2378		114.905		103.392
		-41.0574		-85.4406		215.741		134.398
		-36.0013		-84.469		125.875		117.98
		-58.0396		-61.6832		72.9979		402.74
		-47.685		-69.0703		109.483		191.494
		44.2133		-66.5199		-47.1727		236.357
		-52.0349		-68.447		115.606		331.321
		61.5997		-62.2908		89.5414		96.6156
		-44.0406		-58.5264		127.697		130.692
		-47.3038		-69.268		74.1794		244.758
		-43.8563		65.8951		50.5344		113.091
		-31.367		73.0052		144.85		112.33
		54.0835		80.2647		120.18		92.8777
		-41.6479		-64.8562		136.588		-89.6997
		39.2241		63.4607		76.9517		119.961
		53.4293		-64.2629		137.823		109.771
		-45.4331		70.5552		128.512		109.014
		-49.1555		69.4728		85.0598		244.054
		-49.144		-81.0723		118.975		263.193
		57.9531		59.5105		78.5805		68.6326
		-40.4664		69.4226		101.387		134.851
		-77.0577		-63.4432		143.249		103.398
		36.2147		72.8336		138.215		68.5278
		44.1826		-71.5753		47.8574		81.4343
		-39.1977		-56.7065		128.602		-128.536
		44.0939		-64.754		109.94		115.773
		58.3143		-48.0721		198.331		164.993
		-44.6182		-53.7837		148.815		-68.6909
		40.4772		63.2813		123.107		211.509
		-59.0814		-62.3998		54.8685		215.107
		-39.3525		56.1275		184.824		147.535
		52.1585		52.9053		180.411		98.409
		38.6574		-73.0552		90.1983		104.208
		-57.9443		-94.5049		85.4375		104.392
		43.1256		-56.3786		114.993		120.653
		45.9511		66.6774		68.1767		-126.231
		-44.8322		-56.3185		152.942		90.0217
		-55.9681		-54.4288		43.6437		82.0109
		53.886		66.0119		43.4291		117.009
		-46.7751		55.6628		145.248		108.373
		-70.9643		-75.0275		105.551		-81.8309
		-51.2638		70.8539		116.041		86.0069
		69.018		78.9787		116.699		85.9113
		-64.9138		-47.9503		76.632		60.8105
		40.0459		-61.7371		132.948		122.728
		36.158		-61.9946		113.045		96.085
		60.0946		-73.8727		67.8017		142.435
		45.3029		-55.1786		140.183		61.0489
		50.7798		-71.651		94.1651		78.0076
		-57.6166		60.9304		118.856		-59.0662
		-36.2888		80.3136		120.374		74.332
		-34.4922		78.868		132.75		105.621
		-47.0095		51.8368		133.446		-82.9205
		52.176		67.4904		123.703		-59.9417
		46.03		97.1948		91.2754		107.214
		-48.4738		-45.3589		106.631		199.685
		45.1147		-49.2487		-57.9342		60.4636
		-39.9537		72.6923		127.535		132.443
		54.6132		-58.3466		110.266		-54.8978
		52.0444		-70.4986		151.673		232.063
		-39.9565		-76.4559		-40.2154		75.7747
		60.6337		-66.7742		151.624		-231.761
		-39.0351		-79.4616		96.1462		119.166
		59.1465		43.6713		110.083		53.8454
		53.4616		-54.3107		176.39		124.428
		-51.7272		-77.9893		108.838		128.647
		-49.0637		-55.009		130.725		123.615
		61.5832		75.907		135.942		101.392
		-55.7739		-75.5655		137.652		67.9117
		-57.7482		57.5155		78.2212		59.2095
		-41.8597		55.366		71.7529		53.6691
		-51.8784		57.1082		123.83		114.401
		-49.6352		65.7385		108.681		99.1256
		-56.2565		64.0858		126.76		-57.9452
		54.2547		64.6685		53.2716		95.1503
		48.1041		59.7239		125.987		110.899
		40.5603		71.795		-54.6376		-94.6623
		-69.1239		67.6561		150.074		119.657
		-50.5723		66.3466		185.558		125.892
		-48.6271		-96.4074		112.578		43.8679
		61.0504		78.1515		109.229		123.014
		-45.9831		-58.0504		183.882		239.121
		54.5903		62.8721		144.322		140.022
		50.3277		-75.5073		38.7898		-71.6474
		56.4914		80.093		113.015		-62.0365
		39.3938		-52.0384		-58.8666		110.251
		48.9218		-82.5414		67.8648		107.177
		48.2353		52.4196		173.6		98.9461
		52.4302		74.9928		160.75		45.9042
		-50.3768		54.4679		112.562		89.9438
		49.0268		-66.1565		114.211		66.6653
		37.7577		-69.256		259.183		183.938
		54.6259		-51.3189		76.2239		51.8529
		35.2404		58.453		155.735		-78.2345
		51.4347		-63.6927		-46.1174		85.4896
		-52.9595		61.2731		114.413		112.155
		-51.1919		-34.4305		115.551		131.631
		-51.0812		47.2666		185.388		66.8456
		44.1645		-58.0707		98.8663		100.844
		51.7283		74.9288		108.152		62.8933
		52.5391		58.5606		107.683		-45.33
		-52.4702		-63.6936		35.5985		123.974
		-51.3354		68.8843		131.337		-48.7608
		49.2416		-69.264		189.843		219.072
		46.9995		-73.6181		121.685		224.071
		64.8002		75.6539		183.611		84.9985
		-78.1465		82.4769		114.346		81.654
		51.4251		81.6039		92.4721		-70.2695
		58.0043		56.0888		139.978		-63.0163
		65.2721		59.967		-42.6661		70.6937
		-39.9977		-85.3716		54.6407		81.5293
		-52.5385		62.2912		148.719		108.721
		-47.6751		60.1513		160.121		243.562
		-51.4652		71.3991		-49.6283		60.3897
		-39.4166		54.5875		125.902		107.223
		53.5585		-51.8722		99.3065		43.3414
		-38.5173		-59.54		118.982		147.348
		-55.596		-74.4945		53.4391		50.8463
		-51.2438		-66.6668		85.061		76.2689
		-45.2568		70.6577		146.534		107.318
		-48.5785		64.8301		-58.3266		128.582
		53.7444		61.0813		138.732		75.5886
		-49.1703		-75.4417		138.836		52.2204
		48.2185		-89.5524		142.611		56.5643
		58.6307		-78.3704		135.487		96.3265
		47.8507		47.367		133.549		117.32
		-47.2972		-58.0896		113.198		53.4606
		75.3483		-69.1719		98.2298		108.704
		56.9887		65.0241		85.3351		-68.9916
		47.7145		61.5184		130.38		137.984
		-82.6557		-45.4034		99.9214		-50.8691
[truncated: 4,455 more rows]
